# Supplementary material for: COIL: a methodology for evaluating malarial complexity of infection using likelihood from single nucleotide polymorphism data
Source: Malar J. 2015 Jan 19;14:4. doi: 10.1186/1475-2875-14-4 (PMC4417311; doi:10.1186/1475-2875-14-4)
Supplement: Supplementary file 1 — Additional file 1: Microsatellite genotyping data for French Guiana parasite samples. (XLSX 14 KB) [file 12936_2014_3719_MOESM1_ESM.xlsx]

## Sheet: microsat
isolate	Location	year	clonality	3.27 (locus1)		13.239 (locus2)		MS8 (locus3)		MS9 (locus4)			11.162 (locus5)			8.504 (locus6)			MS01	MS02		MS05		MS06		MS09		MS12	MS15		Pv6727	Sal1418
J073	Lower Maroni	2006	polyclonal	145	109	192		203		120	124		186			213			152	181		154		421		169		171	200		191	573	652
L110	Lower Maroni	2008		209		188		199		120			182			206			146	185		154		415		178		185	206		191	622
N426	Lower Maroni	2010	polyclonal	109		192		203	199	120			186	222		206	199	213	155	177		163		415		166	184	227	224		191	606	637
N427	Lower Maroni	2010	polyclonal	109		196		207	203	120			222			213			155	216		163		408		169		194	206		191	610
J116	Lower Oyapock	2006		109		192		199		108			186			206			149	208		160		415		178		185	206		191	652
J255	Lower Oyapock	2006		149		192		215		112			182			206			152	185		154		415		178		177	215		191	610
N492	Lower Oyapock	2010	polyclonal	97		188		199		120			182			213			155	185		175		415		178		171	210	200	191	652
N524	Lower Oyapock	2010	polyclonal	109		192		199	203	132	136	124	186			206			155	205		163	157	421		169	184	227	224		191	640	612
J096	Cayenne	2006	polyclonal	209	204	188		199		112			182			206			146	185		154		415		178		171	215		179	622	586
L285	Cayenne	2008	polyclonal	109		192		215		112			182			206			152	185	181	163		415		181		174	228	181	191	652	604
M496	Cayenne	2009	polyclonal	109		196		219		124			186			213			155	181		172		388		172		177	215		191	612	628
N188	Cayenne	2010		209		188		199		112			182			206			152	185		154		415		178		188	206		191	622
J244	Upper Maroni	2006		109		192		199		124			186			206			149	212		154		421		169		177	200		191	610
J268	Upper Maroni	2006		109		196		199		124			186			206			155	181		157		415		181		171	206		191	652
N121	Upper Maroni	2010		97		192		203		120			186			213			149	181		163		421		181		222	206		191	606
N315	Upper Maroni	2010	polyclonal	109	149	192		211		120			186			199			155	181		151	160	418		175		174	215		191	594
J249	Upper Oyapock	2006	polyclonal	117		192		223		120			186			206			152	181		147		415		169		185	234	181	191	668	577
L099	Upper Oyapock	2008	polyclonal	109		0		207		120			186			206	213		149	208		163		415		184		171	200	206	191	573
N257	Upper Oyapock	2010	polyclonal	145	129	192	196	207	199	132	108	124	186	190	182	206	213		152	165		157		388	415	172		188	206		191	0
N464	Upper Oyapock	2010		133		192		207		124			186			213			155	181		163		388		172		174	210		191	0
L066	Inland	2008		109		180		207		120			182			206			152	185		163		415		178		177	215		191	0
M396	Inland	2009	polyclonal	209		192		207		108			186			213			155	212		163		388	415	172		0	206		191	594
N471	Inland	2010		109		200		199		124			186			213			149	205		147		421		163		222	215		191	573
