# Supplementary material for: COIL: a methodology for evaluating malarial complexity of infection using likelihood from single nucleotide polymorphism data
Source: Malar J. 2015 Jan 19;14:4. doi: 10.1186/1475-2875-14-4 (PMC4417311; doi:10.1186/1475-2875-14-4)
Supplement: Supplementary file 2 — Additional file 2: MAF data for French Guiana parasite samples. (XLSX 49 KB) [file 12936_2014_3719_MOESM2_ESM.xlsx]

## Sheet: Sheet1
Assay	Chromosome	Position	Ref. allele	Alt. allele	MAF
1	1	502333	C	T	0.0434783
2	1	668364	T	G	0.130435
3	2	530130	C	T	0.347826
4	3	140565	C	T	0.369565
5	3	476181	A	G	0.26087
6	4	233452	C	T	0.391304
7	5	62892	A	G	0.26087
8	5	1295863	T	C	0.326087
9	6	71745	G	A	0.456522
10	6	376187	G	A	0.434783
11	6	595747	G	A	0.130435
12	7	567623	C	T	0.0217391
13	7	1162433	C	T	0.478261
14	8	205120	T	C	0.5
15	8	608362	A	G	0.434783
16	8	1449111	T	C	0.391304
17	8	1594658	C	T	0.0652174
18	9	616543	C	T	0.26087
19	9	1813031	A	G	0.347826
20	10	34635	T	G	0.434783
21	10	1190185	C	T	0.369565
22	11	66819	T	C	0.304348
23	11	705724	G	A	0.326087
24	11	1375465	C	T	0.26087
25	11	1796461	T	C	0.152174
26	11	1929841	G	A	0.26087
27	12	1108185	C	T	0.130435
28	12	2656099	G	A	0.108696
29	13	482609	C	T	0.0869565
30	13	1067343	T	C	0.304348
31	13	1106624	A	G	0.391304
32	13	1139542	C	A	0.195652
33	14	427515	G	A	0.217391
34	14	843133	C	T	0.391304
35	14	2249283	A	G	0.173913
36	14	2301634	C	A	0.108696

## Sheet: Sheet2
Original	36 Name
1_15	1
1_20	2
2_12	3
3_26	4
3_37	5
4_22	6
5_1	7
5_23	8
6_6	9
6_29	10
6_22	11
7_16	12
7_38	13
8_6	14
8_13	15
8_27	16
8_31	17
9_30	18
9_53	19
10_3	20
10_36	21
11_3	22
11_19	23
11_31	24
11_42	25
11_45	26
12_36	27
12_66	28
13_14	29
13_29	30
13_30	31
13_33	32
14_8	33
14_17	34
14_36	35
14_38	36
