# Supplementary material for: COIL: a methodology for evaluating malarial complexity of infection using likelihood from single nucleotide polymorphism data
Source: Malar J. 2015 Jan 19;14:4. doi: 10.1186/1475-2875-14-4 (PMC4417311; doi:10.1186/1475-2875-14-4)
Supplement: Supplementary file 3 — Additional file 3: SNP genotyping data for Senegal parasite samples. (TXT 58 KB) [file 12936_2014_3719_MOESM3_ESM.txt]

SenT003	2006	T	A	C	T	C	C	G	A	T	T	C	A	C	A	A	C	T	T	C	G	A	C	T	G
SenT004	2006	C	A	C	T	G	C	G	G	T	T	C	G	T	A	C	C	T	A	A	G	A	T	T	G
SenT005	2006	T	A	C	T	C	C	A	A	A	T	T	G	C	C	C	A	C	A	A	G	A	T	T	G
SenT006	2006	T	A	T	T	C	C	A	G	A	T	C	G	C	A	A	C	C	A	A	G	A	T	T	G
SenT009	2006	C	G	C	T	C	G	G	G	A	T	T	G	T	A	C	A	C	A	C	G	C	T	T	G
SenT010	2006	T	A	T	T	C	G	A	G	A	C	T	G	T	A	C	C	C	T	C	G	C	C	T	G
SenT015	2006	T	G	C	T	C	C	A	G	A	T	T	A	T	A	A	C	T	T	C	G	A	C	T	G
SenT016	2006	T	A	T	T	C	C	G	G	T	T	T	G	C	A	C	C	T	A	A	A	A	T	T	G
SenT018	2006	T	A	C	T	G	C	A	G	A	T	T	G	T	C	A	C	T	T	A	A	A	C	T	G
SenT020	2006	T	A	C	T	C	C	G	A	A	C	T	G	T	C	C	C	C	A	C	G	C	T	T	G
SenT022	2006	T	A	C	T	G	C	A	G	A	T	T	A	T	A	A	C	C	A	A	G	C	T	T	G
SenT023	2006	T	A	C	T	C	C	G	G	T	T	T	A	T	A	C	A	C	T	A	G	C	T	T	G
SenT024	2006	T	A	C	T	C	C	A	G	A	T	C	G	C	A	A	C	T	A	A	G	C	T	T	G
SenT025	2006	T	A	C	T	C	G	A	A	T	C	X	A	C	C	A	C	C	A	A	G	A	T	T	G
SenT028	2006	T	A	C	T	C	G	A	G	A	C	T	G	T	C	C	C	T	T	C	G	A	C	T	G
SenT029	2006	T	A	C	T	C	G	G	G	T	C	C	G	T	A	C	C	C	A	A	G	A	C	T	G
SenT031	2006	T	A	C	T	G	G	G	G	T	T	T	A	T	A	A	C	T	A	A	A	A	T	T	G
SenT036	2006	T	A	T	T	C	G	G	A	A	T	T	G	C	C	A	C	T	T	C	G	C	C	T	G
SenT037	2006	T	A	C	T	C	C	A	G	A	C	T	G	C	A	A	C	T	T	C	G	C	T	T	G
SenT038	2006	T	A	T	T	C	C	G	G	A	C	T	G	T	A	A	C	C	T	A	G	C	C	T	G
SenT047	2006	C	A	C	T	C	G	G	G	T	C	X	A	C	A	A	C	C	T	A	G	A	C	T	G
SenT052	2006	C	A	C	T	C	C	A	G	T	T	T	A	C	A	A	C	C	T	C	G	C	C	T	G
SenT053	2006	C	A	T	T	G	C	A	G	A	T	T	G	C	A	C	C	T	A	C	A	A	C	T	G
SenT055	2006	C	A	C	T	G	G	A	A	A	T	C	G	T	A	C	C	C	A	A	A	A	T	T	G
SenT056	2006	C	A	C	T	G	G	A	A	T	T	T	A	T	A	C	A	C	A	A	G	C	C	T	G
SenT057	2006	T	A	C	T	C	G	G	G	A	T	C	A	C	A	C	A	T	A	C	G	C	T	T	G
SenT059	2006	T	A	C	T	C	C	A	G	T	T	C	G	C	A	A	C	T	A	A	G	C	T	T	G
SenT060	2006	T	A	C	T	G	C	A	G	A	T	T	A	C	A	A	C	C	A	A	G	A	T	T	G
SenT063	2006	T	A	C	T	C	G	G	A	A	C	T	G	C	A	C	C	C	A	A	A	A	C	T	G
SenT065	2006	C	A	T	T	G	C	A	G	A	T	T	G	C	A	C	C	T	T	A	A	A	T	T	G
SenT066	2006	T	A	C	T	C	C	A	G	A	C	X	G	C	A	A	C	T	T	C	G	C	T	T	G
SenT068	2006	T	A	C	T	G	C	A	G	T	C	T	G	T	C	A	C	T	T	A	G	A	C	T	G
SenT079	2006	T	A	C	T	C	C	G	G	A	T	T	A	C	A	C	C	T	T	A	G	A	T	T	G
SenT080	2006	T	A	C	T	G	C	A	G	T	C	C	A	T	C	C	C	C	T	A	G	C	T	T	G
SenT083	2006	T	A	T	T	G	C	A	G	A	C	C	G	C	A	A	A	T	T	A	G	A	T	T	G
SenT085	2006	T	A	C	T	C	C	A	G	T	C	X	A	C	C	C	A	T	A	C	G	C	C	T	G
SenT086	2006	T	A	C	T	C	C	G	A	A	T	C	G	C	A	C	C	T	T	A	A	A	T	T	G
SenT093	2006	C	A	T	T	C	C	A	G	A	C	C	A	C	A	C	C	C	T	A	G	A	T	T	G
SenT095	2006	T	A	C	C	C	C	A	G	T	T	T	A	C	C	C	C	C	T	C	G	A	T	T	G
SenT098	2006	T	A	C	T	C	C	G	G	T	T	T	A	T	A	C	C	C	A	A	G	C	C	T	G
SenT099	2006	T	A	T	T	C	G	A	G	T	T	C	G	C	C	A	C	C	T	A	G	A	T	T	G
SenT103	2006	C	A	C	T	C	C	A	G	A	C	C	G	T	A	C	C	C	A	C	G	A	C	T	G
SenT105	2006	T	A	T	T	C	G	G	G	A	C	T	A	C	A	C	A	T	T	A	A	A	T	T	G
SenT108	2006	T	A	C	T	C	G	A	G	T	C	C	G	T	A	A	C	C	A	A	G	A	C	T	G
SenT115	2006	T	A	C	T	G	G	A	G	A	C	T	G	C	A	A	A	T	A	A	A	C	C	T	G
SenT116	2006	T	A	C	T	G	C	G	G	T	C	X	A	C	C	C	C	C	X	A	G	C	T	T	G
SenT120	2006	C	A	C	T	G	C	A	G	A	C	T	A	T	A	A	C	C	A	C	A	C	T	T	G
SenT123	2006	T	A	C	T	C	C	G	G	A	T	X	G	C	A	A	C	T	T	A	G	C	C	T	G
SenT126	2006	C	A	C	T	C	C	A	G	T	C	X	A	C	A	A	A	T	A	C	G	C	T	T	G
SenT128	2006	T	A	C	T	C	C	G	G	T	T	T	A	C	A	C	C	T	T	C	G	C	T	T	G
SenT131	2006	C	A	X	T	G	C	G	A	A	T	T	G	C	A	A	C	T	T	A	G	A	T	T	G
SenT134	2006	T	A	C	T	C	C	G	G	T	T	T	A	T	A	C	C	C	A	A	G	C	C	T	G
SenT136	2006	T	A	C	T	G	G	G	G	A	C	C	G	C	C	A	C	T	A	C	G	A	T	T	G
SenT139	2006	T	A	C	T	C	G	A	G	A	C	C	A	C	C	C	C	T	A	A	G	C	C	T	G
SenT140	2006	T	A	C	T	G	G	A	G	A	T	C	A	C	A	A	C	T	A	A	G	A	C	T	G
SenT141	2006	C	A	C	T	G	C	G	G	A	C	C	G	C	A	A	C	C	A	A	G	C	T	T	G
SenT143	2006	T	A	C	T	G	C	A	G	A	T	T	A	T	C	N	C	C	A	A	G	A	T	T	G
SenT148	2006	C	A	C	T	C	C	G	G	A	T	T	A	T	A	A	C	C	A	A	G	C	T	T	G
SenT150	2006	T	A	C	T	C	C	A	G	A	C	C	G	T	C	A	C	C	A	A	G	A	C	T	G
SenT153	2006	N	A	C	T	G	C	A	A	A	T	C	G	C	A	C	A	T	T	A	G	A	T	T	G
SenT155	2006	T	A	T	T	C	C	A	A	T	C	C	G	C	A	C	A	T	A	A	G	C	C	T	G
SenT158	2006	T	A	C	C	C	C	G	G	A	C	C	G	C	A	C	C	C	T	C	G	A	T	T	G
SenT161	2006	C	A	C	T	C	G	A	G	A	C	C	A	C	A	C	A	C	T	C	G	C	C	T	G
SenT163	2006	C	A	C	T	C	C	G	G	A	T	T	G	C	C	A	A	T	T	C	G	A	C	T	G
SenT170	2006	T	G	C	T	C	C	A	G	A	T	T	G	C	C	C	C	C	T	A	G	A	C	T	G
SenT178	2006	T	A	C	T	C	C	G	G	A	C	C	A	C	A	A	C	C	T	A	A	C	T	T	G
SenT184	2006	T	G	C	T	G	C	G	G	T	C	C	G	C	C	A	A	T	A	A	G	A	T	T	G
SenT185	2006	T	A	T	T	C	G	A	A	A	T	X	G	T	A	C	C	T	T	C	G	A	C	T	G
SenT188	2006	T	A	C	T	C	C	A	G	N	C	C	G	C	C	C	A	C	T	A	A	C	T	T	G
SenT194	2006	T	A	C	C	G	G	A	G	A	C	T	G	C	A	C	A	C	T	A	G	A	C	T	G
SenT196	2006	T	A	C	C	G	G	A	G	A	C	T	G	C	A	C	A	C	T	A	G	A	C	T	G
SenT199	2006	T	A	C	T	C	C	G	A	A	C	T	G	T	A	C	C	C	A	A	A	A	T	T	G
SenT202	2006	T	A	C	T	C	G	G	G	A	T	C	G	C	A	A	C	C	A	A	G	C	T	T	G
SenT204	2006	T	A	C	T	C	C	A	G	A	T	T	A	C	C	A	A	C	A	A	G	A	C	T	G
SenT205	2006	C	A	T	T	C	C	G	G	A	T	T	G	C	C	A	A	C	A	C	G	C	C	T	G
SenT206	2006	C	A	T	T	C	G	G	G	A	T	C	A	T	A	C	C	T	A	A	G	A	T	T	G
SenT207	2006	C	A	C	T	C	C	A	G	T	C	T	A	T	C	A	C	C	A	C	G	C	T	T	G
SenT209	2006	T	A	C	T	G	C	G	G	T	C	T	A	C	A	C	C	C	T	A	A	C	C	T	G
SenT210	2006	C	A	C	T	C	G	G	G	A	T	T	G	C	A	A	A	C	A	A	G	A	C	T	G
SenT211	2006	T	A	C	T	G	C	A	G	T	C	C	A	T	C	C	C	C	T	A	G	C	T	T	G
SenT212	2006	T	A	T	T	C	C	A	G	A	C	T	G	C	A	C	C	T	T	C	G	C	T	T	G
SenT214	2006	T	A	C	T	G	C	A	G	T	C	X	A	T	C	C	C	C	T	A	G	C	T	T	G
SenT215	2006	C	A	C	T	C	C	A	G	A	C	T	G	C	C	C	C	T	T	A	G	C	T	T	G
SenT217	2006	C	A	C	T	C	C	A	G	T	C	C	G	T	A	A	C	C	A	A	G	A	C	T	G
SenT218	2006	T	A	C	T	C	C	G	G	T	T	T	A	T	A	A	A	C	T	A	G	A	C	T	G
SenT231	2006	C	A	C	T	G	G	A	G	A	T	T	G	C	A	A	C	T	A	A	G	A	C	T	G
SenT235	2006	T	A	C	T	C	C	G	G	T	C	X	G	T	A	C	C	T	A	C	G	C	T	T	G
SenT238	2006	T	A	C	T	G	G	G	G	T	T	T	A	T	C	C	A	T	A	A	G	C	C	T	G
SenT240	2006	C	A	C	T	C	C	G	G	A	T	T	A	T	A	C	A	C	A	A	G	A	T	T	G
SenT242	2006	T	A	C	T	C	C	G	G	T	C	C	G	T	A	C	C	C	A	C	A	C	T	T	G
SenG001	2007	T	A	C	T	C	C	A	G	A	T	X	A	C	C	C	C	C	A	C	G	A	C	T	G
SenG002	2007	N	A	C	T	C	N	G	G	A	C	X	G	T	A	C	C	C	A	A	G	A	T	T	G
SenG003	2007	N	A	N	C	N	C	N	G	N	T	N	X	T	A	C	C	N	N	A	G	N	T	T	G
SenG004	2007	C	G	C	T	G	G	A	G	A	T	T	G	C	C	C	C	C	T	A	G	C	T	T	G
SenG005	2007	T	A	C	T	C	G	A	G	N	N	N	N	N	N	N	N	T	N	A	N	N	N	T	G
SenG006	2007	C	A	T	T	C	C	G	G	A	T	T	G	C	A	C	C	T	A	A	G	A	C	T	G
SenT001	2007	C	A	C	T	G	C	A	G	A	C	C	G	C	A	C	C	C	A	A	G	C	C	T	G
SenT002	2007	T	A	T	T	G	C	G	G	T	T	T	A	T	A	C	C	C	T	A	G	A	T	T	G
SenT003	2007	T	A	C	T	C	G	G	G	A	C	C	N	T	C	A	A	T	A	A	G	C	T	T	G
SenT004	2007	X	X	X	X	X	X	X	X	X	X	X	X	X	X	X	X	X	X	X	X	X	X	X	X
SenT005	2007	X	X	X	X	X	X	X	X	X	X	X	X	X	X	X	X	X	X	X	X	X	X	X	X
SenT008	2007	X	X	X	X	X	X	X	X	X	X	X	X	X	X	X	X	X	X	X	X	X	X	X	X
SenT009	2007	T	A	C	T	C	C	A	G	T	C	X	A	C	C	A	A	T	T	A	A	A	T	T	G
SenT010	2007	X	X	X	X	X	X	X	X	X	X	X	X	X	X	X	X	X	X	X	X	X	X	X	X
SenT011	2007	C	A	C	T	G	C	A	G	A	C	C	G	C	A	C	C	C	A	A	G	C	C	T	G
SenT012	2007	T	A	C	T	C	C	G	A	A	C	T	G	C	C	A	A	T	A	A	G	C	T	T	G
SenT013	2007	C	A	C	T	C	C	G	G	A	C	T	A	T	A	C	C	T	T	C	G	C	T	T	G
SenT014	2007	C	G	C	T	C	G	G	G	A	T	X	G	T	A	C	A	C	A	C	G	C	T	T	G
SenT015	2007	C	G	C	T	C	G	G	G	A	T	T	G	T	A	C	A	C	A	C	G	C	T	T	G
SenT016	2007	C	A	C	T	G	C	A	G	T	T	T	N	T	A	A	C	C	T	C	A	A	T	T	G
SenT017	2007	T	A	C	C	C	C	A	G	A	C	X	A	C	A	C	C	C	T	C	G	A	T	T	G
SenT018	2007	T	A	C	T	C	G	G	G	T	T	T	A	T	A	C	C	T	T	C	G	A	C	T	G
SenT019	2007	T	A	C	T	C	C	A	A	A	C	X	G	T	A	C	C	T	A	A	G	A	C	T	G
SenT020	2007	T	A	C	T	G	C	A	G	A	C	X	A	C	A	C	A	T	T	A	G	C	T	T	G
SenT021	2007	T	A	C	C	C	C	G	G	T	C	T	A	T	A	A	C	T	T	A	G	C	T	T	G
SenT022	2007	N	A	C	T	N	C	N	G	A	N	C	G	C	A	C	C	N	T	A	G	N	T	T	G
SenT023	2007	T	A	C	T	G	G	G	G	A	C	T	G	T	A	C	A	C	A	C	G	C	C	T	G
SenT024	2007	X	X	X	X	X	X	X	X	X	X	X	X	X	X	X	X	X	X	X	X	X	X	X	X
SenT025	2007	X	X	X	X	X	X	X	X	X	X	X	X	X	X	X	X	X	X	X	X	X	X	X	X
SenT026	2007	T	A	C	T	C	C	A	A	A	T	T	G	C	A	C	C	C	A	C	G	A	T	T	G
SenT027	2007	T	A	C	T	N	C	N	G	T	T	X	A	C	C	C	C	C	A	C	N	N	C	T	G
SenT029	2007	T	A	C	T	C	C	A	G	A	C	N	G	C	A	A	C	T	T	A	G	A	T	T	G
SenT030	2007	C	A	C	T	C	C	A	G	A	C	C	G	C	A	C	A	T	T	A	G	A	T	T	G
SenT031	2007	T	A	T	C	C	C	G	A	A	C	T	A	C	A	C	C	C	A	A	G	C	C	T	G
SenT032	2007	T	A	T	C	G	C	G	A	A	C	T	A	T	A	C	C	C	A	A	G	C	C	T	G
SenT033	2007	N	A	C	T	C	G	A	G	N	C	X	A	T	N	C	C	N	A	A	G	N	T	T	G
SenT034	2007	X	X	X	X	X	X	X	X	X	X	X	X	X	X	X	X	X	X	X	X	X	X	X	X
SenT035	2007	T	A	C	T	C	G	A	G	A	C	C	G	C	A	C	C	C	A	A	G	C	C	T	G
SenT036	2007	C	A	T	T	G	G	A	G	A	T	C	G	C	A	C	C	T	A	A	G	A	T	T	G
SenT037	2007	C	A	C	T	G	G	A	G	A	T	C	G	T	A	A	C	T	T	A	A	C	C	T	G
SenT038	2007	T	A	C	T	C	C	A	G	A	C	T	A	C	A	A	C	T	A	C	G	C	C	T	G
SenT039	2007	C	A	T	T	C	C	G	G	T	T	T	A	T	C	C	A	T	A	A	G	A	T	T	G
SenT040	2007	C	A	T	T	G	C	G	G	A	T	C	A	T	A	C	C	T	A	A	G	C	T	T	G
SenT041	2007	X	X	X	X	X	X	X	X	X	X	X	X	X	X	X	X	X	X	X	X	X	X	X	X
SenT042	2007	T	A	C	T	N	C	G	G	A	T	C	G	T	A	C	C	N	A	A	G	A	T	T	G
SenT043	2007	N	A	C	C	G	C	N	G	N	N	T	G	T	A	C	N	C	A	N	N	C	N	T	G
SenT044	2007	T	A	N	N	N	N	N	G	A	N	C	N	N	A	A	C	T	A	N	G	N	N	T	G
SenT045	2007	T	A	T	T	C	C	A	A	A	T	T	A	C	A	C	A	T	A	C	G	C	C	T	G
SenT046	2007	T	G	C	T	C	G	G	G	A	C	T	G	C	C	C	C	C	T	C	G	A	T	T	G
SenT047	2007	T	A	C	T	C	C	A	G	A	C	T	A	C	A	A	C	T	A	C	G	C	C	T	G
SenT048	2007	T	A	C	T	C	C	G	G	A	C	T	G	T	C	A	C	C	T	A	G	C	C	T	G
SenT049	2007	T	A	C	T	C	G	A	G	A	T	T	A	T	A	C	A	T	T	A	G	C	T	T	G
SenT050	2007	T	A	C	T	C	G	G	G	T	C	T	G	C	A	C	C	C	T	A	N	A	T	T	G
SenT051	2007	T	A	C	T	C	G	G	G	T	C	T	G	C	A	A	C	C	A	A	A	A	T	T	G
SenT052	2007	C	A	C	T	C	G	A	G	T	T	T	A	C	A	A	C	C	T	A	A	A	C	T	G
SenT053	2007	T	A	C	T	C	C	A	G	A	C	C	G	C	A	A	A	C	A	C	G	C	C	T	G
SenT054	2007	T	A	T	T	G	C	G	G	A	T	T	A	T	A	C	A	C	A	A	G	C	T	T	G
SenT055	2007	N	A	N	T	G	G	N	G	N	T	C	A	C	C	N	C	C	A	N	G	N	T	T	G
SenT056	2007	C	A	T	T	G	G	N	G	T	C	T	G	C	A	C	C	C	T	A	G	N	T	T	G
SenT057	2007	X	X	X	X	X	X	X	X	X	X	X	X	X	X	X	X	X	X	X	X	X	X	X	X
SenT058	2007	T	A	C	N	N	C	A	G	A	N	T	G	N	A	N	C	N	A	N	N	C	N	T	G
SenT059	2007	T	A	C	N	N	C	A	G	A	N	N	N	N	A	N	N	N	A	C	N	C	N	T	G
SenT060	2007	T	A	C	T	C	G	A	G	A	C	X	A	T	A	A	C	C	A	A	A	C	T	T	G
SenT061	2007	T	A	C	T	C	G	A	G	A	T	T	A	T	A	C	C	C	A	A	G	A	T	T	G
SenT062	2007	T	A	C	C	C	G	A	G	A	X	C	A	C	C	A	C	C	A	A	G	C	T	T	G
SenT063	2007	T	A	C	T	C	C	A	G	A	C	X	G	C	C	A	C	C	A	C	G	A	T	T	G
SenT064	2007	T	A	C	T	C	G	G	G	A	C	T	A	T	C	A	C	C	T	C	G	A	T	T	G
SenT065	2007	T	A	C	T	C	C	A	G	A	N	C	N	N	A	A	C	T	T	A	G	A	N	T	G
SenT066	2007	T	A	C	T	C	C	A	G	A	C	T	A	C	A	A	C	T	A	C	G	C	C	T	G
SenT067	2007	X	X	X	X	X	X	X	X	X	X	X	X	X	X	X	X	X	X	X	X	X	X	X	X
SenT068	2007	T	A	C	T	G	C	A	G	T	T	T	A	T	A	A	C	C	A	N	G	A	N	T	G
SenT069	2007	T	A	N	T	C	C	A	G	N	T	N	A	N	A	A	C	N	A	N	N	A	N	T	G
SenT070	2007	T	A	T	T	C	C	A	G	A	T	T	G	C	A	A	A	T	T	A	G	A	T	T	G
SenT071	2007	T	A	T	T	C	G	A	G	T	T	T	A	T	C	C	C	C	A	C	G	A	T	T	G
SenT072	2007	C	A	C	T	C	C	G	G	X	C	C	G	T	C	A	C	T	A	A	G	C	T	T	G
SenT073	2007	T	A	T	T	G	G	G	G	A	C	X	G	T	A	C	C	C	T	A	G	C	T	T	G
SenT074	2007	C	A	C	T	C	G	A	G	A	T	C	G	T	C	A	C	C	A	C	G	C	T	T	G
SenT075	2007	T	A	C	T	C	C	A	G	T	C	T	A	C	A	A	C	T	T	A	G	A	T	T	G
SenT076	2007	X	X	X	X	X	X	X	X	X	X	X	X	X	X	X	X	X	X	X	X	X	X	X	X
SenT077	2007	C	A	C	T	G	C	A	G	A	N	X	G	C	A	A	C	C	A	C	A	C	N	T	G
SenT078	2007	N	A	T	T	G	G	A	G	N	T	T	G	T	C	C	A	N	A	A	N	A	T	T	G
SenT079	2007	C	A	C	T	C	G	A	G	A	T	C	G	T	C	A	C	C	A	C	G	C	T	T	G
SenT080	2007	C	A	C	T	G	C	G	G	A	C	C	A	C	A	A	C	C	T	C	G	C	C	T	G
SenT081	2007	T	A	C	C	C	C	G	A	A	T	C	N	C	A	C	C	C	A	A	N	C	T	T	G
SenT082	2007	T	A	C	T	G	G	G	G	A	T	T	G	T	A	C	C	C	A	A	G	C	C	T	G
SenT083	2007	C	A	C	T	C	C	A	G	T	C	X	A	C	A	A	A	T	A	C	G	C	T	T	G
SenT084	2007	C	A	T	T	C	C	G	A	A	C	T	A	C	A	A	C	T	A	A	G	C	C	T	G
SenT085	2007	T	A	C	C	C	G	N	G	A	T	C	G	T	C	C	C	N	A	C	G	A	T	T	G
SenT086	2007	T	A	C	C	C	C	G	G	T	C	C	A	C	C	A	A	T	A	A	G	A	C	T	G
SenT087	2007	T	A	T	T	C	C	A	G	A	T	T	G	T	A	A	C	C	A	A	G	A	T	T	G
SenT088	2007	C	A	C	T	C	C	A	G	A	T	C	A	T	C	A	C	C	T	A	G	C	C	T	G
SenT089	2007	T	A	C	T	G	C	N	G	A	C	C	G	C	C	A	A	T	N	A	G	C	N	T	G
SenT090	2007	T	A	N	N	C	G	A	N	N	N	N	N	N	N	A	N	N	N	N	N	A	C	N	N
SenT091	2007	T	A	T	T	C	C	A	G	T	T	T	A	T	A	A	C	C	A	C	A	A	C	T	G
SenT092	2007	X	X	X	X	X	X	X	X	X	X	X	X	X	X	X	X	X	X	X	X	X	X	X	X
SenT093	2007	T	A	C	T	C	C	G	G	T	C	C	G	T	A	C	C	T	A	A	G	A	X	T	G
SenT094	2007	T	A	C	C	C	C	A	G	A	C	T	G	T	C	C	C	C	T	A	G	C	T	T	G
SenT095	2007	X	X	X	X	X	X	X	X	X	X	X	X	X	X	X	X	X	X	X	X	X	X	X	X
SenT096	2007	C	A	C	T	C	C	A	G	A	T	T	A	C	C	C	A	T	A	C	G	A	T	T	G
SenT097	2007	T	A	C	T	N	G	A	G	A	N	N	A	C	A	N	N	N	A	A	N	C	N	T	G
SenT098	2007	C	A	C	T	C	C	G	G	T	C	T	A	C	C	C	A	C	A	C	G	C	C	T	G
SenT099	2007	T	A	T	T	G	G	G	G	T	T	T	A	T	A	C	C	C	T	C	G	C	C	T	G
SenT100	2007	T	A	C	T	C	C	A	G	A	T	C	G	C	A	C	C	T	A	A	A	A	T	T	G
SenT101	2007	T	A	C	T	G	C	G	G	N	C	N	G	C	A	A	C	T	A	A	G	N	T	T	G
SenT102	2007	T	A	T	T	C	C	A	G	A	C	C	G	C	A	C	C	C	T	A	G	C	C	T	G
SenT103	2007	T	A	T	T	C	C	A	G	A	C	C	A	C	A	C	C	C	T	A	G	C	C	T	G
SenT104	2007	C	A	C	T	C	C	A	G	A	C	C	A	T	A	C	C	T	A	A	G	A	C	T	G
SenT105	2007	C	A	C	T	C	G	N	N	A	N	C	G	C	C	C	N	N	N	A	N	N	T	T	G
SenT106	2007	T	A	C	T	C	C	N	G	A	C	T	A	C	A	C	C	C	A	N	G	A	C	T	G
SenT107	2007	T	A	C	T	N	C	G	G	A	N	C	N	C	N	C	C	C	T	N	G	N	N	T	G
SenT108	2007	T	A	C	T	C	G	G	G	A	C	N	A	C	A	C	C	N	A	A	N	A	N	T	G
SenT109	2007	C	A	T	T	C	C	G	A	A	C	T	A	C	A	A	C	T	A	A	G	C	C	T	G
SenT110	2007	C	A	T	T	C	G	A	A	A	C	C	G	C	A	C	C	C	A	C	A	A	T	T	G
SenT111	2007	C	A	C	T	C	G	N	N	A	C	T	G	T	A	C	C	T	N	N	G	N	C	T	G
SenT112	2007	T	A	C	T	G	G	A	G	A	T	X	A	T	A	C	C	T	A	C	G	A	T	T	G
SenT113	2007	T	A	C	T	G	G	A	G	A	T	X	A	T	A	C	C	T	A	C	G	A	T	T	G
SenT114	2007	T	A	T	T	G	G	G	G	A	T	X	A	C	C	A	C	C	A	C	G	A	T	T	G
SenT115	2007	X	X	X	X	X	X	X	X	X	X	X	X	X	X	X	X	X	X	X	X	X	X	X	X
SenT116	2007	T	A	C	C	C	C	A	G	A	C	X	G	T	C	C	C	C	T	A	G	C	T	T	G
SenT117	2007	T	A	C	T	C	C	G	G	A	C	T	A	C	A	C	A	C	T	C	G	A	T	T	G
SenT118	2007	C	A	C	T	C	G	A	A	T	C	C	G	C	C	C	C	T	A	C	G	C	T	T	G
SenT119	2007	T	A	C	T	G	C	A	G	A	C	T	G	T	C	A	C	C	T	C	A	A	T	T	G
SenT120	2007	T	A	T	T	C	C	G	G	T	C	C	A	C	A	C	C	C	T	A	A	A	T	T	G
SenT121	2007	T	X	X	X	N	X	X	G	X	T	X	X	N	A	C	X	T	X	C	A	X	X	T	X
SenT122	2007	T	A	C	T	G	C	A	A	A	T	X	G	T	A	C	C	C	A	A	G	A	C	T	G
SenT123	2007	X	X	X	X	X	X	X	X	X	X	X	X	X	X	X	X	X	X	X	X	X	X	X	X
SenT124	2007	T	A	C	T	C	C	N	G	A	C	C	G	C	C	A	N	T	A	A	G	N	N	T	G
SenT125	2007	T	A	C	T	C	C	A	G	A	C	C	G	T	A	C	C	T	T	A	G	A	T	T	G
SenT126	2007	X	X	X	X	X	X	X	X	X	X	X	X	X	X	X	X	X	X	X	X	X	X	X	X
SenT127	2007	T	A	C	T	C	C	G	G	A	C	N	A	C	A	C	C	C	A	C	G	A	T	T	G
SenT128	2007	T	A	C	T	C	C	G	G	A	C	C	A	C	A	C	A	C	T	C	G	A	T	T	G
SenT129	2007	C	A	C	T	N	C	N	G	T	N	X	N	C	A	N	N	T	A	C	G	C	T	T	G
SenT130	2007	T	A	C	T	C	G	A	G	T	C	X	G	T	A	C	C	C	A	C	G	A	C	T	G
SenT131	2007	T	N	N	T	C	N	N	G	N	N	T	A	N	A	C	N	T	A	A	N	C	T	T	G
SenT132	2007	N	A	C	T	N	G	A	N	A	N	T	N	N	N	N	C	C	N	A	G	A	N	T	G
SenT133	2007	T	A	C	T	G	C	A	A	A	T	T	G	T	A	C	C	C	A	A	G	A	C	T	G
SenT134	2007	N	A	N	T	G	C	A	G	A	N	T	A	T	A	A	C	N	A	C	G	A	N	T	G
SenT135	2007	T	A	C	T	G	C	G	G	A	T	T	X	T	A	C	A	C	A	A	G	C	C	T	G
SenT136	2007	T	A	C	T	C	C	A	G	A	T	X	G	C	A	C	A	C	A	C	G	A	C	T	G
SenT137	2007	T	A	C	T	G	C	G	G	A	T	T	G	T	A	C	A	C	A	A	G	C	C	T	G
SenT138	2007	T	A	C	C	C	C	A	G	A	C	X	G	T	C	C	C	C	T	A	G	C	T	T	G
SenT139	2007	T	A	C	C	G	C	A	G	T	C	C	G	T	A	C	C	T	T	C	G	C	T	T	G
SenT140	2007	X	X	X	X	X	X	X	X	X	X	X	X	X	X	X	X	X	X	X	X	X	X	T	X
SenT141	2007	T	A	C	T	C	C	A	G	A	C	T	A	C	A	A	C	T	A	C	G	C	C	T	G
SenT142	2007	T	A	C	T	C	C	G	G	A	C	C	A	C	A	C	C	C	A	C	G	A	T	T	G
SenT143	2007	T	A	T	T	C	C	A	G	A	T	T	G	C	A	A	C	T	T	C	G	C	C	T	G
SenT144	2007	T	A	C	T	G	C	A	G	A	C	C	G	C	C	A	C	T	A	A	G	C	C	T	G
SenT145	2007	T	A	T	T	C	C	A	G	A	T	T	G	C	A	A	C	T	T	C	G	C	C	T	G
SenT146	2007	T	A	C	T	C	C	A	G	A	C	C	A	C	A	A	A	C	A	A	A	C	T	T	G
SenT147	2007	T	A	T	T	G	C	A	A	N	C	X	A	C	N	C	C	C	T	A	N	A	C	T	G
SenT148	2007	N	A	N	T	N	C	N	G	N	T	C	N	T	C	C	C	N	T	N	N	N	N	T	G
SenT149	2007	N	A	N	T	N	C	N	G	A	N	T	N	N	N	N	A	N	N	A	N	N	T	T	G
SenT150	2007	C	A	C	C	C	G	A	G	T	T	T	A	C	C	A	C	C	A	A	A	A	C	T	G
SenT151	2007	T	A	C	T	C	G	A	G	A	C	T	G	C	A	A	C	C	T	A	G	A	T	T	G
SenT152	2007	N	A	C	T	N	C	N	G	N	N	N	G	T	N	N	C	N	A	N	G	N	C	T	G
SenT153	2007	T	A	C	T	N	G	A	N	N	N	C	G	C	N	C	A	C	T	A	N	A	T	T	G
SenT154	2007	C	A	T	T	C	C	A	G	T	T	T	A	T	A	C	C	C	T	A	G	A	C	T	G
SenT155	2007	T	A	T	T	C	C	A	G	A	T	T	G	C	A	A	C	T	T	C	G	C	C	T	G
SenT156	2007	T	A	C	T	C	C	N	A	A	T	T	N	C	A	C	C	C	T	N	G	C	C	T	G
SenT157	2007	T	A	C	T	C	G	A	G	N	N	C	G	C	N	A	N	C	T	A	A	N	C	T	G
SenT158	2007	T	A	C	T	C	C	A	G	A	C	X	X	T	A	C	C	T	A	C	G	C	T	T	G
SenT159	2007	T	A	T	N	C	C	N	G	N	N	T	N	C	C	C	A	T	A	A	N	N	N	T	G
SenT160	2007	C	A	C	T	C	C	A	G	A	T	C	G	C	A	C	A	C	A	C	G	C	T	T	G
SenT161	2007	T	A	N	N	C	N	N	G	N	N	N	N	C	N	N	N	N	A	N	G	N	N	T	G
SenT162	2007	T	A	C	T	C	C	N	G	A	C	T	G	T	C	A	C	T	A	N	G	C	T	T	G
SenT163	2007	T	A	C	T	G	C	A	A	A	T	X	G	T	A	C	C	C	A	A	G	A	C	T	G
SenT164	2007	T	A	C	T	G	C	A	G	A	C	T	G	C	A	A	C	C	T	A	G	A	C	T	G
SenT165	2007	C	A	C	T	N	C	A	G	A	C	C	G	N	C	N	A	C	T	A	G	N	N	T	G
SenT166	2007	N	A	C	T	C	C	N	G	N	T	X	N	C	A	C	A	T	A	N	G	A	T	T	G
SenT167	2007	T	A	T	T	C	C	A	G	T	C	T	A	C	C	C	C	C	A	A	G	A	C	T	G
SenT168	2007	T	A	T	T	C	C	A	G	T	C	T	A	C	C	C	C	C	A	A	G	A	C	T	G
SenT169	2007	T	G	C	T	C	C	N	G	A	C	C	A	C	A	C	A	C	A	N	G	A	C	T	G
SenT170	2007	T	A	T	T	C	C	A	A	A	T	X	G	T	A	C	C	C	T	A	G	A	C	T	G
SenT171	2007	X	X	X	X	X	X	X	X	X	X	X	X	X	X	X	X	X	X	X	X	X	X	X	X
SenT172	2007	T	A	C	T	C	N	N	G	A	T	T	A	T	A	C	N	C	A	A	G	C	N	T	G
SenT173	2007	T	A	C	T	C	G	N	G	A	N	T	G	C	A	C	A	N	A	A	G	A	T	T	G
SenT174	2007	T	A	C	T	C	C	A	G	A	C	X	G	T	A	C	C	C	T	A	G	C	C	T	G
SenT175	2007	T	A	C	T	C	C	N	G	T	N	T	A	T	A	C	C	N	A	N	N	A	C	T	G
SenT176	2007	T	A	C	C	G	G	N	G	A	T	T	A	N	C	C	N	C	T	A	N	C	N	T	G
SenT177	2007	C	A	T	C	C	C	G	A	A	T	T	G	T	A	C	C	C	A	A	G	C	C	T	G
SenT178	2007	C	A	T	T	G	C	A	G	A	C	C	G	C	A	C	A	T	A	C	A	A	T	T	G
SenT179	2007	T	A	C	T	G	C	A	A	A	T	X	G	T	A	C	C	C	A	A	G	A	C	T	G
SenT180	2007	T	A	C	T	C	C	G	G	A	T	X	A	T	A	A	C	C	A	A	G	A	T	T	G
SenT181	2007	T	A	T	T	G	N	N	G	T	N	C	N	T	A	C	N	T	T	A	G	N	T	T	G
SenT182	2007	T	G	T	T	G	C	A	G	T	T	T	A	T	A	C	A	C	A	C	G	C	C	T	G
SenT183	2007	T	A	C	T	G	C	A	G	A	T	C	X	C	A	A	C	T	A	A	G	C	C	T	G
SenT184	2007	C	A	T	T	G	C	A	G	T	T	C	A	C	A	C	C	T	A	A	G	A	T	T	G
SenT185	2007	T	A	T	T	C	C	A	G	N	N	T	N	C	A	N	C	T	T	N	G	C	C	T	G
SenT186	2007	T	A	C	T	G	C	N	G	A	C	T	G	T	C	A	C	T	A	N	G	C	C	T	G
SenT187	2007	T	A	C	T	C	C	G	G	A	C	X	G	C	C	C	C	C	A	A	G	A	T	T	G
SenT188	2007	C	A	T	T	C	C	G	G	T	T	T	A	T	C	C	A	T	A	A	G	A	T	T	G
SenT189	2007	X	X	X	X	X	X	X	X	X	X	X	X	X	X	X	X	X	X	X	X	X	X	X	X
SenT190	2007	C	A	C	C	G	C	G	G	A	T	X	A	C	A	A	C	T	T	C	G	C	T	T	G
SenT191	2007	T	A	C	T	C	C	G	G	A	C	X	G	C	C	C	C	C	A	A	G	A	T	T	G
SenT192	2007	T	A	C	T	C	C	A	G	A	C	T	G	T	C	A	C	C	A	C	G	A	T	T	G
SenT193	2007	T	G	C	T	C	G	G	G	T	T	T	A	T	A	A	C	C	T	A	G	A	T	T	G
SenT194	2007	X	X	X	X	X	X	X	X	X	X	X	X	X	X	X	X	X	X	X	X	X	X	X	X
SenT195	2007	T	A	C	C	G	C	G	G	A	T	X	G	C	A	A	C	C	A	A	G	A	C	T	G
SenT196	2007	T	A	C	C	G	C	G	G	A	T	X	G	C	A	A	C	C	A	A	G	A	C	T	G
SenT197	2007	C	A	T	T	C	C	G	G	A	T	X	A	T	A	C	N	C	A	N	G	C	T	T	G
SenT198	2007	C	A	C	T	G	C	G	G	T	C	X	A	C	C	C	C	C	A	A	G	A	C	T	G
SenT199	2007	T	N	C	T	C	N	G	G	N	T	T	G	C	N	C	C	T	A	A	G	N	N	T	G
SenT200	2007	T	N	C	T	C	N	N	G	N	T	T	G	C	N	C	C	T	A	A	G	N	N	T	G
SenT201	2007	N	A	N	T	N	C	N	G	T	N	C	N	N	A	C	C	N	N	A	N	A	T	T	G
SenT202	2007	T	A	T	T	C	G	A	G	A	C	T	A	T	A	C	C	C	A	A	G	A	C	T	G
SenT203	2007	T	A	T	T	C	C	A	G	A	C	T	G	T	A	C	C	C	T	A	G	A	T	T	G
SenT204	2007	C	A	C	T	C	C	A	G	A	T	X	G	C	A	A	C	C	T	C	A	A	C	T	G
SenT205	2007	N	A	C	N	N	N	N	N	N	N	N	N	T	N	N	N	N	N	N	N	N	N	T	G
SenT206	2007	N	A	C	N	N	N	A	G	A	C	T	A	C	C	A	C	N	A	A	G	N	T	T	G
SenT207	2007	N	A	C	T	C	G	A	A	A	T	T	A	T	A	A	C	C	A	A	G	C	T	T	G
SenT208	2007	T	A	C	T	C	G	G	G	A	T	T	G	C	A	A	C	C	A	A	G	A	T	T	G
SenT209	2007	T	A	C	T	G	C	A	G	T	N	T	N	T	N	N	C	N	N	N	N	C	T	T	G
SenT210	2007	T	A	N	N	C	N	N	N	A	T	X	G	C	C	C	C	C	N	N	G	N	N	T	G
SenT211	2007	C	A	T	C	G	G	G	G	A	T	X	G	C	A	C	C	T	A	A	A	A	T	T	G
SenT212	2007	T	A	C	T	C	G	N	G	A	C	T	N	N	A	C	C	C	A	A	G	A	N	T	G
SenT213	2007	T	A	C	T	C	G	N	G	A	C	X	G	T	A	C	C	C	A	A	G	A	T	T	G
SenT214	2007	X	X	X	X	X	N	X	X	X	X	X	X	X	A	X	X	X	X	X	X	X	C	X	X
SenT215	2007	T	A	C	T	C	G	G	A	A	T	T	A	C	A	A	C	T	A	A	G	C	T	T	G
SenT216	2007	T	A	C	C	C	C	G	G	A	T	X	G	C	A	C	A	C	A	C	G	A	T	T	G
SenT217	2007	N	A	C	N	N	G	N	G	N	N	N	N	T	N	C	N	N	N	N	N	C	N	T	G
SenT218	2007	C	A	T	T	C	G	A	G	A	T	X	A	C	A	C	A	C	A	A	G	C	C	T	G
SenT219	2007	N	A	N	T	C	G	N	G	N	N	T	G	N	A	N	C	T	N	N	G	N	T	T	G
SenT220	2007	T	A	C	T	G	G	G	A	A	T	C	G	C	A	A	C	C	A	C	G	A	T	T	G
SenT221	2007	N	A	C	T	C	C	A	G	A	T	C	G	C	A	C	C	N	A	A	G	A	T	T	G
SenT222	2007	T	A	C	T	C	C	A	G	T	T	N	A	T	C	A	C	C	T	C	N	C	C	T	G
SenT223	2007	T	A	T	T	C	C	A	G	A	T	T	G	C	A	A	C	T	T	C	G	C	C	T	G
SenT224	2007	C	A	C	T	C	G	N	G	A	C	T	X	C	A	C	A	T	A	A	A	C	T	T	G
SenT225	2007	T	A	N	N	N	C	A	N	T	N	N	N	C	C	N	N	N	T	N	G	N	T	T	G
SenT001	2008	T	A	T	T	C	C	G	G	T	C	C	G	T	C	C	C	C	T	C	G	C	T	T	G
SenT002	2008	T	A	C	T	G	G	G	G	A	T	T	G	C	A	C	C	T	A	C	G	A	C	T	G
SenT003	2008	T	A	T	T	C	C	G	G	T	C	C	G	T	C	C	C	C	T	C	G	C	T	T	G
SenT004	2008	T	A	C	T	C	C	G	G	T	T	X	G	C	A	C	A	C	A	C	G	A	C	T	G
SenT014	2008	T	A	C	T	C	C	G	G	T	T	X	G	C	A	C	A	C	A	C	G	A	C	T	G
SenT015	2008	C	A	C	T	G	G	A	G	T	C	C	G	T	C	C	C	C	T	A	G	C	T	T	G
SenT022	2008	T	A	C	T	G	C	A	G	T	T	T	A	T	C	C	A	T	A	C	G	A	T	T	G
SenT023	2008	T	A	C	T	C	C	G	G	T	T	X	G	C	A	C	A	C	A	C	G	A	C	T	G
SenT024	2008	T	A	T	T	G	C	G	G	T	C	C	G	T	C	A	A	T	T	A	G	A	T	T	G
SenT025	2008	T	A	C	T	C	C	G	G	T	T	C	G	C	A	C	A	C	A	C	G	A	C	T	G
SenT033	2008	T	A	T	C	G	C	A	G	A	T	C	A	C	A	C	A	T	A	C	G	A	T	T	G
SenT034	2008	T	A	C	T	C	C	A	G	A	T	C	A	C	A	C	C	C	A	A	G	A	T	T	G
SenT035	2008	C	A	C	T	G	C	G	G	T	T	T	A	T	A	A	C	C	T	C	A	A	C	T	G
SenT036	2008	T	A	C	T	C	C	G	G	T	T	X	G	C	A	C	A	C	A	C	G	A	C	T	G
SenT037	2008	C	A	T	T	C	C	G	G	A	T	C	G	T	A	A	A	T	A	A	A	A	T	T	G
SenT042	2008	T	A	C	T	C	C	G	G	T	T	C	G	C	A	C	A	C	A	C	G	A	C	T	G
SenT044	2008	T	A	C	T	C	C	G	G	T	T	T	G	C	A	C	A	C	A	C	G	A	C	T	G
SenT057	2008	T	A	C	T	C	G	A	G	T	C	T	A	C	C	C	C	C	A	A	G	C	C	T	G
SenT065	2008	T	A	T	T	G	C	A	G	A	T	T	G	T	A	C	A	T	T	A	G	A	T	T	G
SenT066	2008	T	A	C	T	C	C	A	G	A	C	C	G	C	A	C	C	C	A	A	G	C	T	T	G
SenT067	2008	C	A	C	C	C	C	G	G	A	C	T	A	C	A	A	C	C	T	A	G	C	C	T	G
SenT068	2008	T	A	C	T	C	C	G	G	T	T	X	G	C	A	C	A	C	A	C	G	A	C	T	G
SenT070	2008	T	A	T	T	C	G	A	A	A	T	C	G	C	A	C	C	C	T	A	G	A	T	T	G
SenT071	2008	C	A	C	T	G	C	G	G	A	T	T	G	T	A	C	C	T	A	A	G	A	C	T	G
SenT072	2008	T	A	C	T	C	C	A	G	A	T	X	G	T	A	A	C	T	A	C	G	A	T	T	G
SenT073	2008	T	A	C	T	C	C	G	G	T	T	C	G	C	A	C	A	C	A	C	G	A	C	T	G
SenT074	2008	T	A	C	T	G	C	A	G	A	T	C	G	C	A	C	C	T	A	C	G	A	T	T	G
SenT077	2008	T	A	T	C	C	C	A	G	T	C	T	G	C	C	C	A	T	T	A	G	C	C	T	G
SenT087	2008	T	A	T	T	C	C	A	G	T	C	T	A	C	C	A	C	C	A	A	G	A	C	T	G
SenT088	2008	T	A	C	T	C	C	G	G	T	T	X	G	C	A	C	A	C	A	C	G	A	C	T	G
SenT090	2008	T	A	T	T	C	G	A	A	A	T	C	G	C	A	C	C	C	T	A	G	A	T	T	G
SenT092	2008	T	A	C	C	C	C	G	G	T	C	X	A	C	A	A	C	C	T	A	G	C	T	T	G
SenT095	2008	T	A	C	T	C	C	G	G	T	T	X	G	C	A	C	A	C	A	C	G	A	C	T	G
SenT096	2008	T	A	T	T	G	C	A	G	A	C	T	G	T	C	C	A	C	A	A	G	A	T	T	G
SenT101	2008	T	A	C	T	C	C	G	G	T	T	T	G	C	A	C	A	C	A	C	G	A	C	T	G
SenT102	2008	T	A	C	T	G	C	A	G	T	T	T	A	T	A	C	C	C	A	C	G	A	T	T	G
SenT104	2008	T	A	C	T	C	G	G	G	A	T	X	G	T	A	C	C	T	T	A	G	C	T	T	G
SenT105	2008	T	A	C	T	C	C	G	G	T	T	T	G	C	A	C	A	C	A	C	G	A	C	T	G
SenT106	2008	C	A	C	T	C	C	A	G	T	C	T	A	C	A	C	C	T	T	C	G	A	C	T	G
SenT112	2008	T	A	C	T	C	C	G	G	T	T	X	G	C	A	C	A	C	A	C	G	A	C	T	G
SenT115	2008	T	A	C	T	C	C	A	G	A	C	T	A	C	C	A	A	T	A	A	G	C	C	T	G
SenT117	2008	T	A	C	T	C	G	G	G	A	T	C	G	C	A	A	C	T	A	A	G	A	T	T	G
SenT119	2008	C	A	C	T	G	C	G	G	A	T	T	G	T	A	C	C	T	A	A	G	A	C	T	G
SenT120	2008	T	A	C	T	C	C	G	G	T	T	X	G	C	A	C	A	C	A	C	G	A	C	T	G
SenT121	2008	C	A	C	T	C	G	G	G	T	C	T	A	C	C	A	C	C	A	A	G	C	T	T	G
SenT123	2008	T	A	C	C	G	C	A	G	A	T	C	A	C	C	A	C	C	T	A	A	A	T	T	G
SenT126	2008	C	A	C	T	C	C	A	G	T	C	T	A	C	A	C	C	T	T	C	G	A	C	T	G
SenT128	2008	T	A	C	T	C	C	G	G	T	T	T	A	C	A	C	C	T	T	A	G	C	T	T	G
SenT131	2008	T	A	C	T	C	C	A	G	T	C	C	A	T	A	C	A	C	A	C	G	A	T	T	G
SenT133	2008	T	A	T	T	G	G	G	G	T	T	T	A	T	A	A	A	C	A	A	A	A	C	T	G
SenT136	2008	C	A	T	T	C	C	A	G	T	C	C	A	C	A	A	C	T	A	C	G	C	C	T	G
SenT137	2008	T	A	T	T	G	C	A	G	A	C	C	G	C	C	C	C	C	T	A	G	C	T	T	G
SenT139	2008	T	A	C	T	C	G	A	G	T	T	C	G	T	A	C	A	T	T	A	G	A	T	T	G
SenT140	2008	T	A	T	T	C	C	A	G	T	T	T	A	T	C	C	A	T	T	A	G	C	T	T	G
SenT144	2008	T	A	C	T	C	G	G	A	A	C	C	G	C	A	A	C	C	T	C	G	C	T	T	G
SenT145	2008	T	A	T	T	G	G	G	G	T	T	T	A	T	A	C	A	C	T	A	G	C	C	T	G
SenT148	2008	T	A	C	T	C	C	A	G	T	C	C	A	T	A	C	A	C	A	C	G	A	T	T	G
SenT150	2008	T	A	T	T	G	C	A	G	T	C	T	A	C	C	A	C	C	A	A	G	C	C	T	G
SenT151	2008	C	A	C	C	C	C	G	G	A	T	X	G	C	A	C	C	T	T	A	G	C	T	T	G
SenT153	2008	C	A	C	T	C	C	G	G	A	C	C	G	T	A	A	C	T	T	A	G	A	C	T	G
SenT156	2008	T	A	T	C	C	C	A	G	T	T	T	A	T	C	C	C	T	A	A	G	C	T	T	G
SenT157	2008	T	A	C	T	G	G	G	G	A	T	T	A	C	A	C	A	C	A	A	G	A	C	T	G
SenT170	2008	T	A	C	T	G	C	A	G	A	T	T	G	T	A	C	C	C	A	A	A	A	C	T	G
SenT173	2008	T	A	C	T	C	C	G	G	T	T	X	G	C	A	C	A	C	A	C	G	A	C	T	G
SenT175	2008	C	A	T	T	G	G	A	G	A	C	X	G	T	A	C	A	C	T	C	G	A	T	T	G
SenT177	2008	T	A	C	T	G	C	G	G	N	C	T	G	C	A	C	C	T	A	C	G	C	T	T	G
SenT179	2008	C	A	T	T	C	G	A	G	T	C	C	A	C	A	A	C	C	T	A	G	C	C	T	G
SenT180	2008	C	A	T	T	C	C	A	G	T	C	C	A	C	C	A	A	T	A	A	G	A	T	T	G
SenT188	2008	T	A	C	T	C	C	G	G	T	T	X	G	C	A	C	A	C	A	C	G	A	C	T	G
SenT190	2008	T	A	T	T	C	G	A	A	A	C	T	A	C	A	C	A	C	A	A	A	A	T	T	G
SenT197	2008	T	A	C	T	G	G	G	G	A	T	T	A	C	A	C	A	C	A	A	G	A	C	T	G
SenT210	2008	T	A	C	T	C	C	A	G	A	C	C	G	T	A	C	C	T	T	A	G	C	T	T	G
SenT211	2008	T	G	C	T	C	C	G	G	T	C	C	A	T	C	C	C	T	T	C	G	C	C	T	G
SenT214	2008	T	A	C	T	C	C	G	G	T	T	X	G	C	A	C	A	C	A	C	G	A	C	T	G
SenT216	2008	T	A	C	T	C	C	G	G	T	T	X	G	C	A	C	A	C	A	C	G	A	C	T	G
SenT217	2008	T	A	C	T	C	C	G	G	T	T	X	G	C	A	C	A	C	A	C	G	A	C	T	G
SenT220	2008	T	A	C	T	C	C	G	G	T	T	X	G	C	A	C	C	C	A	C	G	A	C	T	G
SenT222	2008	T	A	T	T	C	C	A	G	A	C	T	A	C	A	A	C	T	T	A	A	C	T	T	G
SenT223	2008	C	A	C	T	C	C	A	G	T	T	C	?	C	C	C	C	T	T	C	G	C	C	T	G
SenT224	2008	C	A	C	T	C	C	A	G	T	T	X	G	C	C	C	C	T	T	C	G	C	C	T	G
SenT226	2008	T	A	T	T	C	G	A	G	T	T	T	A	T	A	C	C	T	A	C	A	A	C	T	G
SenT227	2008	T	A	T	T	C	G	A	G	T	C	X	A	C	A	C	C	T	T	A	G	C	C	T	G
SenT228	2008	T	A	C	T	C	C	G	G	T	T	X	G	C	A	C	A	C	A	C	G	A	C	T	G
SenT230	2008	T	A	C	T	C	G	G	A	A	T	X	G	C	A	C	A	C	A	A	A	A	C	T	G
SenT231	2008	T	A	T	T	G	C	A	G	T	C	T	A	C	A	A	C	T	A	A	G	C	C	T	G
SenT232	2008	T	A	C	T	C	C	G	G	A	T	T	G	T	A	C	A	T	T	C	A	A	T	T	G
SenT233	2008	T	A	C	T	C	G	A	G	T	C	T	A	C	C	A	C	C	T	C	G	A	C	T	G
SenT234	2008	C	A	C	T	C	C	A	G	T	C	T	A	C	A	C	C	T	T	C	G	A	C	T	G
SenT235	2008	T	A	C	T	G	C	A	G	A	T	T	G	T	A	C	C	C	A	A	A	A	C	T	G
SenT238	2008	T	A	C	T	G	G	A	G	A	C	C	G	C	A	C	C	C	A	A	G	A	C	T	G
SenT242	2008	T	A	C	T	C	C	A	G	A	T	C	A	C	A	C	C	T	T	A	G	A	C	T	G
SenT246	2008	T	A	C	T	C	G	A	G	A	C	C	G	C	A	C	C	C	T	A	G	C	C	T	G
SenT249	2008	T	A	C	T	N	C	A	G	A	T	C	A	C	A	C	C	T	A	A	G	C	C	T	G
SenT250	2008	T	A	C	T	C	C	G	G	T	T	T	G	C	A	C	A	C	A	C	G	A	C	T	G
SenT251	2008	T	A	C	T	C	C	A	G	A	C	T	G	C	A	C	C	T	T	C	G	A	T	T	G
SenT001	2009	T	A	C	T	C	G	A	A	A	C	T	G	C	C	C	A	T	A	A	G	C	T	T	G
SenT002	2009	T	A	C	T	C	C	G	G	T	C	T	A	C	C	C	C	C	A	A	G	C	C	T	G
SenT007	2009	T	A	C	T	G	C	A	G	T	T	C	G	T	A	A	A	C	T	C	G	A	T	T	G
SenT010	2009	T	A	C	T	G	G	A	A	A	C	X	A	C	A	C	C	T	A	A	A	C	C	T	G
SenT011	2009	T	A	C	T	C	C	G	A	A	T	C	G	C	A	C	C	C	A	A	G	A	T	T	G
SenT013	2009	T	A	C	T	C	C	A	G	A	C	T	A	T	A	C	A	C	T	C	G	A	C	T	G
SenT015	2009	T	A	T	C	G	C	A	A	A	T	X	G	T	C	A	C	T	T	C	G	A	T	T	G
SenT018	2009	T	A	T	T	G	G	G	G	T	C	T	G	C	A	A	C	C	A	A	G	A	T	T	G
SenT021	2009	T	A	T	T	C	C	A	G	A	T	T	G	C	A	C	C	C	A	A	G	C	C	T	G
SenT022	2009	T	A	C	T	C	G	G	G	A	T	X	G	T	A	C	C	C	A	A	G	C	C	T	G
SenT023	2009	T	A	T	T	C	G	A	G	A	C	T	A	C	A	C	A	T	A	A	G	A	C	T	G
SenT028	2009	T	A	C	T	C	G	A	A	A	C	T	G	C	C	C	A	T	A	A	G	C	T	T	G
SenT029	2009	C	A	C	T	C	G	A	G	A	T	T	G	C	C	C	C	T	A	C	G	C	C	T	G
SenT032	2009	C	A	T	T	C	C	A	G	T	C	C	G	C	C	A	A	T	A	A	G	A	T	T	G
SenT033	2009	T	A	C	T	C	C	A	G	A	T	C	G	C	A	C	C	T	A	A	G	A	T	T	G
SenT034	2009	T	A	C	T	C	G	A	A	A	C	T	G	C	C	C	A	T	A	A	G	C	T	T	G
SenT037	2009	C	A	T	T	C	G	A	G	T	T	X	G	C	A	C	C	T	T	A	G	C	T	T	G
SenT042	2009	T	A	T	T	C	G	G	G	A	C	T	G	C	A	C	C	C	A	A	G	C	T	T	G
SenT045	2009	T	A	C	T	C	G	A	G	A	T	C	G	T	A	C	C	T	A	C	G	A	T	T	G
SenT046	2009	C	A	T	T	C	C	A	G	A	T	T	G	C	A	C	A	T	T	A	G	A	T	T	G
SenT047	2009	T	G	C	T	C	C	G	G	T	T	T	A	T	A	C	C	C	T	A	G	A	C	T	G
SenT053	2009	C	A	T	T	C	C	G	A	A	T	C	A	C	A	C	C	T	A	C	G	A	T	T	G
SenT054	2009	T	A	T	T	C	G	A	G	A	T	X	G	T	C	A	C	T	A	A	G	A	T	T	G
SenT056	2009	C	A	C	T	C	G	A	G	T	T	X	A	C	A	A	C	C	T	A	G	C	C	T	G
SenT058	2009	C	A	C	T	C	G	A	G	T	T	X	A	C	A	A	C	C	T	A	G	C	C	T	G
SenT061	2009	C	A	C	T	C	G	A	G	T	T	X	A	C	A	A	C	C	T	A	G	C	C	T	G
SenT062	2009	T	A	C	C	C	C	G	G	T	C	C	A	C	C	A	A	T	A	A	G	A	C	T	G
SenT064	2009	T	A	T	T	G	G	A	A	A	T	X	A	T	A	A	C	C	T	A	G	C	C	T	G
SenT067	2009	T	A	C	T	C	C	A	G	A	T	T	A	C	A	C	C	C	A	C	G	C	T	T	G
SenT072	2009	C	A	C	T	C	G	A	G	T	T	X	A	C	A	A	C	C	T	A	G	C	C	T	G
SenT077	2009	T	A	C	T	C	C	A	G	T	C	T	G	C	A	C	C	T	T	C	G	C	C	T	G
SenT079	2009	C	G	C	T	C	C	A	G	A	C	T	A	C	A	C	C	C	T	A	A	A	C	T	G
SenT082	2009	C	A	X	T	C	C	A	G	A	C	T	A	T	A	C	C	C	T	A	G	C	C	T	G
SenT084	2009	T	A	C	T	G	G	A	G	A	C	T	G	C	A	A	A	T	A	A	G	A	T	T	G
SenT085	2009	T	A	C	T	G	G	A	G	A	C	T	G	C	A	A	A	T	A	A	G	A	T	T	G
SenT086	2009	T	A	C	T	C	C	G	G	A	T	X	A	T	A	C	C	C	A	C	G	A	T	T	G
SenT087	2009	T	A	C	T	C	C	A	A	A	T	T	A	C	A	C	C	C	T	A	G	C	C	T	G
SenT090	2009	C	A	C	T	C	C	A	G	A	C	T	A	T	A	C	C	C	T	A	G	C	C	T	G
SenT091	2009	C	A	C	T	C	C	A	G	A	T	X	A	C	A	A	A	C	A	C	G	C	T	T	G
SenT092	2009	C	A	C	T	C	C	G	G	T	T	T	G	C	A	A	C	C	A	C	G	C	C	T	G
SenT097	2009	T	A	T	T	C	C	G	G	A	C	C	G	T	A	C	C	C	A	A	G	C	T	T	G
SenT101	2009	T	A	C	T	C	G	A	G	A	C	T	A	C	C	A	C	T	A	A	A	C	C	T	G
SenT106	2009	T	A	C	C	C	C	G	G	T	C	C	A	C	C	A	A	T	A	A	G	A	C	T	G
SenT108	2009	T	A	C	T	C	C	G	G	T	T	X	G	C	A	C	A	C	A	C	G	A	C	T	G
SenT109	2009	T	A	C	T	C	C	G	G	T	T	X	G	C	A	C	A	C	A	C	G	A	C	T	G
SenT110	2009	T	A	C	T	C	C	A	G	T	T	X	G	C	A	A	C	C	T	A	G	C	C	T	G
SenT111	2009	C	A	C	T	C	N	G	G	T	C	T	A	C	A	A	C	C	T	A	G	A	C	T	G
SenT112	2009	T	A	C	T	C	G	A	G	T	T	T	G	T	C	A	C	C	A	C	G	A	C	T	G
SenT113	2009	T	A	C	T	C	C	G	G	A	T	T	G	C	A	C	C	C	T	A	G	A	T	T	G
SenT116	2009	T	A	C	T	C	C	G	G	T	T	C	G	C	C	A	C	C	T	A	G	A	C	T	G
SenT117	2009	T	A	T	T	C	C	G	G	A	C	T	A	T	A	C	A	C	A	C	G	A	C	T	G
SenT121	2009	T	A	C	T	C	C	A	G	T	C	T	A	T	A	A	C	T	A	C	G	C	T	T	G
SenT123	2009	T	A	T	C	G	C	A	G	A	T	T	G	T	A	C	C	C	A	C	G	C	T	T	G
SenT128	2009	C	A	C	C	C	C	A	G	A	T	T	G	C	C	A	C	C	A	C	G	A	C	T	G
SenT130	2009	C	A	C	T	C	C	A	G	T	C	C	G	T	A	A	C	T	A	A	A	C	C	T	G
SenT132	2009	C	A	C	T	C	G	A	G	A	T	T	G	C	C	C	C	T	A	C	G	C	C	T	G
SenT133	2009	C	G	C	T	C	C	A	G	A	C	T	A	C	A	C	C	C	T	A	A	A	C	T	G
SenT136	2009	T	A	C	T	C	C	G	G	T	C	C	G	C	C	C	C	C	A	A	A	A	T	T	G
SenT138	2009	T	A	C	T	C	G	A	A	A	C	T	G	C	C	C	A	T	A	A	G	C	T	T	G
SenT139	2009	T	A	C	C	G	C	G	G	A	T	C	A	T	A	C	A	C	A	A	G	A	C	T	G
SenT142	2009	T	A	C	T	C	G	A	A	A	C	T	G	C	C	C	A	T	A	A	G	C	T	T	G
SenT145	2009	T	A	C	T	C	C	G	G	A	T	T	G	T	C	A	C	C	A	A	G	A	C	T	G
SenT147	2009	T	A	C	T	C	C	A	G	T	C	X	A	C	C	C	C	T	A	A	G	A	T	T	G
SenT148	2009	T	A	C	T	C	G	G	G	T	C	T	G	C	A	C	C	C	A	A	A	C	T	T	G
SenT149	2009	C	A	C	T	C	G	A	G	T	T	T	A	T	A	C	C	C	T	A	G	C	T	T	G
SenT150	2009	T	A	C	T	C	C	G	G	A	T	T	G	T	C	A	C	C	A	A	G	A	C	T	G
SenT151	2009	T	A	C	T	G	C	A	G	T	C	T	A	C	A	C	C	C	A	A	G	C	C	T	G
SenT153	2009	T	A	C	T	C	C	G	G	T	T	X	G	C	A	C	A	C	A	C	G	A	C	T	G
SenT156	2009	T	A	C	T	C	C	A	G	T	T	C	G	C	A	C	C	T	T	C	G	A	C	T	G
SenT157	2009	T	A	C	T	C	G	G	G	T	T	C	G	C	C	C	A	T	T	C	G	A	C	T	G
SenT161	2009	C	A	C	T	C	C	A	G	A	T	T	A	T	A	C	C	T	A	C	G	A	C	T	G
SenT162	2009	C	A	T	T	C	C	A	G	A	T	T	A	T	A	C	C	C	A	C	G	C	T	T	G
SenT163	2009	T	A	T	T	C	C	G	G	A	T	T	A	C	A	A	C	T	A	C	G	C	C	T	G
SenT164	2009	T	A	C	T	C	G	A	G	A	T	T	A	C	C	A	C	T	A	A	G	C	T	T	G
SenT165	2009	T	A	C	T	C	G	G	G	A	C	T	A	T	A	A	C	C	T	C	A	A	T	T	G
SenT166	2009	T	A	C	T	C	C	A	G	A	C	X	A	C	A	C	C	T	A	A	G	A	C	T	G
SenT172	2009	T	A	C	T	C	C	A	G	T	C	X	G	C	A	A	A	T	A	C	G	C	T	T	G
SenT001	2010	T	A	C	T	C	C	G	G	T	T	T	A	T	A	C	C	T	T	A	G	A	C	T	G
SenT002	2010	T	A	C	T	C	C	G	G	T	T	T	A	T	A	C	C	T	T	A	G	A	C	T	G
SenT003	2010	T	A	C	T	C	C	A	G	T	C	X	A	T	A	A	C	T	A	C	G	C	T	T	G
SenT004	2010	T	A	C	T	C	G	A	A	A	C	T	G	C	C	C	A	T	A	A	G	C	T	T	G
SenT005	2010	T	A	C	T	C	C	A	G	T	C	T	A	C	A	C	C	T	T	C	G	C	T	T	G
SenT006	2010	T	A	C	C	G	G	A	G	T	C	C	G	T	A	C	C	T	A	A	G	C	C	T	G
SenT007	2010	C	A	C	T	C	C	A	A	A	T	C	G	T	A	C	C	T	T	A	G	A	T	T	G
SenT008	2010	T	G	C	T	C	G	G	G	A	T	C	A	T	C	A	C	C	A	A	G	A	T	T	G
SenT009	2010	T	A	C	T	C	G	G	G	A	C	C	A	C	A	A	C	C	T	A	G	C	T	T	G
SenT010	2010	T	A	C	C	C	C	G	G	T	C	C	A	C	C	A	A	T	A	A	G	A	C	T	G
SenT012	2010	T	A	C	C	C	C	G	G	T	C	C	A	C	C	A	A	T	A	A	G	A	C	T	G
SenT015	2010	C	A	C	T	C	C	A	A	A	T	C	G	T	A	C	C	T	T	A	G	A	T	T	G
SenT016	2010	T	A	C	T	C	G	G	G	A	T	C	A	T	A	A	C	T	A	A	G	A	C	T	G
SenT021	2010	T	A	C	C	C	C	G	G	T	C	X	A	C	A	C	C	T	T	A	A	C	T	T	G
SenT022	2010	C	G	C	T	C	G	G	G	A	C	X	G	C	A	C	C	T	A	A	A	A	T	T	G
SenT023	2010	T	A	C	T	C	C	G	G	T	T	C	G	T	A	A	A	C	T	C	G	C	C	T	G
SenT024	2010	T	A	T	C	C	C	A	G	A	C	X	G	C	A	C	C	T	A	A	A	A	C	T	G
SenT025	2010	T	A	C	C	C	C	G	G	T	C	C	A	C	C	A	A	T	A	A	G	A	C	T	G
SenT026	2010	T	A	C	T	C	C	A	G	A	C	C	G	C	C	C	C	T	A	A	A	A	T	T	G
SenT027	2010	T	A	C	T	C	G	A	G	A	T	X	A	T	A	C	A	T	A	C	A	C	T	T	G
SenT028	2010	T	A	C	C	C	G	G	G	A	T	X	A	T	C	C	C	T	A	A	G	A	T	T	G
SenT031	2010	T	A	C	C	C	G	A	G	A	T	T	G	T	A	C	C	T	T	C	G	C	T	T	G
SenT036	2010	T	A	C	T	C	G	A	G	A	T	X	A	T	A	C	A	T	A	C	A	C	T	T	G
SenT038	2010	T	A	C	C	C	C	G	G	T	C	C	A	C	A	C	C	T	T	A	A	C	T	T	G
SenT044	2010	T	A	C	C	C	C	G	G	T	C	C	A	C	A	C	C	C	T	A	A	C	T	T	G
SenT045	2010	T	A	T	C	C	C	G	G	T	C	C	A	C	A	C	C	T	T	A	A	C	T	T	G
SenT046	2010	T	A	C	T	C	G	A	G	T	T	N	G	C	C	A	C	T	A	C	G	C	T	T	G
SenT048	2010	T	A	C	T	C	G	A	G	A	T	C	A	T	A	C	A	T	A	C	A	C	T	T	G
SenT049	2010	T	A	C	T	C	G	A	G	A	T	C	A	T	A	C	A	T	A	C	A	C	T	T	G
SenT050	2010	T	A	C	T	C	G	A	G	A	T	C	A	T	A	C	A	T	A	C	A	C	T	T	G
SenT058	2010	C	A	C	T	C	C	G	G	A	T	T	G	C	C	A	C	T	A	A	G	A	T	T	G
SenT060	2010	C	A	T	T	C	C	A	G	T	C	C	G	C	C	A	A	T	A	A	G	A	T	T	G
SenT061	2010	T	A	C	T	C	G	A	G	A	T	T	A	T	A	C	A	T	A	C	A	C	T	T	G
SenT064	2010	T	A	C	T	G	G	G	G	A	T	T	A	C	C	C	C	C	T	C	A	A	C	T	G
SenT065	2010	T	G	T	T	C	C	A	G	T	T	T	A	T	C	A	C	C	A	C	G	C	C	T	G
SenT066	2010	T	A	C	T	C	C	A	A	A	C	T	G	C	A	C	C	T	T	A	G	C	C	T	G
SenT069	2010	C	A	C	T	G	C	G	A	T	C	T	G	C	A	A	C	C	T	A	A	A	C	T	G
SenT073	2010	T	G	T	T	C	C	A	G	T	T	T	A	T	C	A	C	C	A	C	G	C	C	T	G
SenT074	2010	T	A	C	T	G	C	G	G	A	T	X	G	T	A	A	C	C	T	A	A	A	C	T	G
SenT075	2010	T	G	T	T	C	C	A	G	T	T	T	A	T	C	A	C	C	A	C	G	C	C	T	G
SenT076	2010	T	A	C	C	C	C	G	G	T	C	C	A	C	A	C	C	T	T	A	A	C	T	T	G
SenT078	2010	C	A	T	T	C	C	A	G	T	C	C	G	C	C	A	A	T	A	A	G	A	T	T	G
SenT079	2010	T	A	C	C	G	G	A	G	T	C	C	A	C	C	A	A	T	T	A	G	A	C	T	G
SenT080	2010	T	A	T	T	C	C	G	G	T	T	T	A	T	A	A	C	C	A	A	G	A	C	T	G
SenT081	2010	C	A	C	T	C	G	A	G	A	T	T	G	C	A	A	C	T	A	C	G	C	C	T	G
SenT090	2010	T	A	C	T	C	G	A	A	A	C	T	A	C	C	C	A	T	A	A	G	C	T	T	G
SenT095	2010	T	A	C	T	C	G	A	G	A	T	X	A	T	A	C	A	T	A	C	A	C	T	T	G
SenT104	2010	T	A	C	T	C	G	A	G	A	C	T	G	C	C	C	A	T	A	C	A	C	T	T	G
SenT107	2010	C	A	C	T	C	C	A	A	A	T	C	G	T	A	C	C	T	T	A	G	A	T	T	G
SenT108	2010	T	A	T	T	C	C	A	G	A	T	X	G	C	A	A	C	T	T	C	G	A	C	T	G
SenT111	2010	T	A	C	T	C	G	A	N	A	T	X	A	T	A	C	A	T	A	C	A	C	T	T	G
SenT112	2010	T	A	C	T	C	G	G	A	T	C	C	G	C	C	C	C	T	A	A	G	A	C	T	G
SenT118	2010	T	G	T	T	C	C	A	G	T	T	T	A	T	C	A	C	C	A	C	G	C	C	T	G
SenT123	2010	C	A	C	T	C	C	A	A	A	T	C	G	T	A	C	C	T	T	A	G	A	T	T	G
SenT124	2010	C	A	T	T	G	C	G	A	T	C	T	G	C	A	A	C	C	T	A	A	A	C	T	G
SenT125	2010	T	A	C	C	C	C	G	G	T	C	C	A	C	C	A	A	T	A	A	G	A	C	T	G
SenT126	2010	T	G	T	T	C	C	A	G	T	T	T	A	T	C	A	C	C	A	C	G	C	C	T	G
SenT127	2010	C	A	C	T	C	C	A	A	A	T	C	G	T	A	C	C	T	T	A	G	A	T	T	G
SenT128	2010	T	A	C	C	X	C	G	G	T	C	C	A	C	C	A	A	T	A	A	G	A	C	T	G
SenT130	2010	T	A	C	C	C	C	G	G	T	C	C	A	C	C	A	A	T	A	A	G	A	C	T	G
SenT132	2010	T	A	C	C	G	G	A	G	T	C	C	G	T	A	C	C	T	A	A	G	C	C	T	G
SenT133	2010	T	A	C	T	C	C	G	G	T	C	C	A	C	C	C	C	C	T	C	G	A	T	T	G
SenT134	2010	T	A	C	T	C	G	A	G	A	T	X	A	T	A	C	A	T	A	C	A	C	T	T	G
SenT135	2010	C	A	C	T	C	C	A	A	A	T	C	G	T	A	C	C	T	T	A	G	A	T	T	G
SenT136	2010	C	A	C	T	C	C	A	G	A	T	C	A	C	C	A	C	N	T	C	A	C	T	T	G
SenT140	2010	T	A	C	T	G	C	A	G	T	T	T	A	T	A	A	C	T	T	C	G	A	T	T	G
SenT143	2010	T	G	T	T	C	C	A	G	T	T	T	A	T	C	A	C	C	A	C	G	C	C	T	G
SenT146	2010	T	A	C	T	C	G	A	G	A	C	T	G	C	N	C	A	T	A	C	A	C	T	T	G
SenT147	2010	T	A	C	T	C	G	A	G	A	C	T	G	C	N	C	A	T	A	C	A	C	T	T	G
SenT149	2010	T	A	T	T	C	C	A	G	A	T	X	G	C	A	A	C	T	T	C	G	A	C	T	G
SenT152	2010	T	A	C	C	C	C	G	G	T	C	C	A	C	C	A	A	T	A	A	G	A	C	T	G
SenT153	2010	T	A	T	T	C	C	A	G	A	C	T	A	C	C	C	A	C	T	A	A	A	C	T	G
SenT154	2010	T	G	T	T	C	C	A	G	T	T	T	A	T	C	A	C	C	A	C	G	C	C	T	G
SenT155	2010	C	G	T	T	C	C	A	G	T	T	T	A	T	C	A	C	C	A	C	G	C	C	T	G
SenT156	2010	T	A	C	C	C	C	G	G	T	C	C	A	C	C	A	A	T	A	A	G	A	C	T	G
SenT157	2010	T	A	T	T	C	C	A	G	A	T	C	G	C	A	C	C	C	A	A	G	A	T	T	G
SenT160	2010	T	A	C	T	C	C	A	G	T	T	T	A	T	A	C	C	T	T	C	G	C	T	T	G
SenT161	2010	T	A	C	C	G	C	G	G	A	C	T	G	T	A	C	C	C	T	A	A	A	C	T	G
SenT162	2010	C	A	C	T	C	C	A	G	A	T	T	G	T	A	A	C	C	A	A	G	C	T	T	G
SenT163	2010	T	A	C	T	C	G	A	G	A	T	X	A	T	A	C	A	T	A	C	A	C	T	T	G
SenT166	2010	T	A	C	C	C	C	G	G	T	C	C	A	C	C	A	A	T	A	A	G	A	C	T	G
SenT170	2010	T	A	C	T	C	C	G	G	A	T	C	A	T	A	C	A	T	A	C	G	A	T	T	G
SenT172	2010	X	A	C	T	C	G	A	G	A	T	C	G	C	C	C	A	C	A	C	G	A	T	T	G
SenT174	2010	T	A	C	T	C	G	A	G	A	T	C	A	T	A	C	A	T	A	C	A	C	T	T	G
SenT175	2010	T	A	T	C	C	G	A	G	T	C	X	A	C	C	C	C	T	T	A	G	C	C	T	G
SenT176	2010	T	A	C	T	C	G	A	A	A	C	T	X	C	C	C	A	T	A	A	G	C	T	T	G
SenT177	2010	T	A	C	T	C	G	A	A	A	C	T	G	C	C	C	A	T	A	A	G	C	T	T	G
SenT178	2010	C	A	C	T	C	C	G	G	A	T	T	G	C	C	A	C	T	A	A	G	A	T	T	G
SenT179	2010	T	A	C	C	C	C	G	G	T	C	C	A	C	A	C	C	T	T	A	A	C	T	T	G
SenT180	2010	T	A	C	T	C	C	A	G	A	C	C	G	C	C	C	C	T	A	A	A	A	T	T	G
SenT181	2010	T	A	T	C	C	G	A	G	A	C	C	G	T	A	C	C	C	A	A	G	A	C	T	G
SenT183	2010	T	A	C	C	G	G	A	G	A	T	X	G	C	A	A	C	T	A	A	G	A	C	T	G
SenT184	2010	C	A	T	T	C	C	A	G	T	T	X	G	T	C	C	A	T	A	A	G	C	T	T	G
SenT187	2010	T	G	T	T	C	C	A	G	T	T	T	A	T	C	A	C	C	A	C	G	C	C	T	G
SenT188	2010	C	A	C	T	C	C	G	G	A	C	T	G	T	A	C	C	T	A	C	A	C	T	T	G
SenT196	2010	T	G	C	T	C	G	A	G	T	T	T	G	T	C	A	A	C	T	C	G	C	C	T	G
SenT198	2010	T	A	C	T	C	C	A	G	A	C	C	G	T	A	C	C	T	T	A	G	A	T	T	G
SenT199	2010	T	A	C	C	C	C	G	G	T	C	C	A	C	C	A	A	T	A	A	G	A	C	T	G
SenT210	2010	T	A	C	C	C	C	G	G	T	C	C	A	C	C	A	A	T	A	A	G	A	C	T	G
SenT211	2010	T	A	C	C	G	G	A	G	T	C	C	A	C	C	A	A	T	T	A	G	A	C	T	G
SenT001	2011	C	A	X	T	G	C	G	A	T	C	T	G	C	A	A	C	C	T	A	A	A	C	T	G
SenT003	2011	T	A	C	T	G	C	G	G	T	T	T	A	T	C	C	C	T	A	C	G	C	T	T	G
SenT005	2011	T	A	C	C	C	C	G	G	T	C	C	A	C	C	A	A	T	A	A	G	A	C	T	G
SenT006	2011	T	A	T	T	G	C	G	G	A	T	X	G	C	C	C	C	C	A	A	A	A	C	T	G
SenT007	2011	C	A	C	T	G	C	G	A	T	C	T	G	C	A	A	C	C	T	A	A	A	C	T	G
SenT010	2011	C	A	C	T	G	C	G	A	T	C	T	G	C	A	A	C	C	T	A	A	A	C	T	G
SenT011	2011	T	A	C	C	C	C	G	G	T	C	C	A	C	A	C	C	T	T	A	A	C	T	T	G
SenT012	2011	T	A	C	C	C	G	G	G	T	C	X	A	C	A	C	A	T	A	C	G	A	C	T	G
SenT013	2011	T	A	C	T	G	G	A	G	T	T	T	A	T	A	C	C	N	T	A	G	A	C	T	G
SenT014	2011	T	A	C	C	C	C	G	G	T	C	C	A	C	C	A	A	T	A	A	G	A	C	T	G
SenT015	2011	C	A	T	T	C	C	A	G	T	C	C	G	C	C	A	A	T	A	A	G	C	T	T	G
SenT016	2011	T	A	C	C	C	C	G	G	T	C	X	A	C	C	A	A	T	A	A	A	A	C	T	G
SenT018	2011	T	A	C	C	C	C	G	G	T	C	C	A	C	C	A	A	T	A	A	G	A	C	T	G
SenT019	2011	T	A	C	C	C	C	G	G	T	C	C	A	C	C	A	A	T	A	A	G	A	C	T	G
SenT020	2011	T	A	T	T	C	C	G	G	A	C	T	G	T	A	C	C	T	A	A	G	A	C	T	G
SenT021	2011	T	A	C	C	C	C	G	G	T	C	C	A	C	C	A	A	T	A	A	G	A	T	T	G
SenT022	2011	T	A	C	C	C	C	G	G	T	T	X	A	C	C	A	A	T	A	A	G	A	C	T	G
SenT023	2011	T	A	C	T	C	C	A	G	N	T	T	A	C	A	A	C	C	T	A	G	C	C	T	G
SenT025	2011	C	A	T	T	C	C	A	G	T	C	X	G	C	C	C	A	T	T	A	G	A	T	T	G
SenT026	2011	T	A	C	C	C	C	G	G	T	C	C	A	C	C	A	A	T	A	A	G	A	C	T	G
SenT027	2011	C	A	T	T	G	C	G	A	T	C	T	G	C	A	A	C	C	T	A	A	A	C	T	G
SenT028	2011	C	A	T	T	G	C	G	A	T	C	T	G	C	A	A	C	C	T	A	A	A	C	T	G
SenT030	2011	T	A	C	T	C	G	G	G	T	T	T	G	C	A	C	A	T	A	A	G	C	C	T	G
SenT031	2011	T	A	C	C	C	C	G	G	T	C	C	A	C	C	A	A	T	A	A	G	A	C	T	G
SenT032	2011	T	A	C	C	C	C	G	G	T	C	C	A	C	C	A	A	T	A	A	G	A	T	T	G
SenT033	2011	C	A	C	T	C	C	A	G	A	T	X	A	C	C	A	C	C	T	C	A	A	C	T	G
SenT039	2011	C	A	T	T	C	C	G	G	A	T	X	G	T	C	C	C	T	T	A	G	A	T	T	G
SenT040	2011	C	A	C	T	C	C	G	G	A	T	T	G	C	C	A	C	T	A	A	G	A	T	T	G
SenT041	2011	C	A	C	T	C	C	G	G	A	T	X	X	C	C	A	C	T	A	A	G	A	T	T	G
SenT045	2011	C	A	C	T	C	G	A	G	T	C	C	G	T	A	C	C	T	A	A	G	A	T	T	G
SenT046	2011	T	A	C	T	C	C	G	G	T	C	C	A	C	A	C	C	T	T	A	A	C	T	T	G
SenT047	2011	T	A	T	T	C	C	A	G	T	C	C	A	C	C	C	A	T	A	A	G	A	C	T	G
SenT048	2011	T	A	T	T	C	C	A	G	T	C	C	A	C	C	C	A	T	A	A	G	A	C	T	G
SenT050	2011	T	A	T	T	C	C	A	G	T	C	C	A	C	C	C	A	T	A	A	G	A	C	T	G
SenT052	2011	T	A	C	C	C	C	G	G	A	C	C	A	C	C	A	A	T	A	A	G	A	T	T	G
SenT053	2011	T	A	C	C	C	C	G	G	A	C	C	A	C	C	A	A	T	A	A	G	A	C	T	G
SenT054	2011	T	A	C	C	C	C	G	G	T	C	C	A	C	C	A	A	T	A	A	G	A	C	T	G
SenT055	2011	T	A	C	T	G	G	G	A	T	C	C	G	C	A	C	C	T	A	A	G	A	C	T	G
SenT058	2011	C	A	C	T	C	G	A	G	A	T	X	G	C	A	A	C	T	A	C	G	C	C	T	G
SenT059	2011	T	A	C	C	C	C	G	G	A	C	X	A	C	C	A	A	T	A	A	G	A	C	T	G
SenT061	2011	C	A	C	T	G	C	G	A	T	C	T	G	C	A	A	C	C	T	A	A	A	C	T	G
SenT062	2011	T	A	C	C	C	C	G	G	A	C	C	A	C	C	A	A	T	A	A	G	A	C	T	G
SenT063	2011	T	A	C	C	C	C	G	G	T	C	C	A	C	C	A	A	T	A	A	G	A	T	T	G
SenT064	2011	T	A	C	C	C	C	G	G	T	C	C	A	C	C	A	A	T	A	A	G	A	C	T	G
SenT065	2011	T	A	C	T	C	G	A	G	A	T	C	A	T	A	C	A	T	A	C	A	C	T	T	G
SenT067	2011	T	A	C	T	C	C	A	A	T	T	T	A	C	A	A	C	T	T	C	G	A	T	T	G
SenT068	2011	C	A	C	T	C	C	G	G	A	T	T	G	C	C	A	C	T	T	A	G	A	T	T	G
SenT069	2011	C	A	C	T	C	C	G	G	A	T	T	G	C	C	A	C	T	T	A	G	A	T	T	G
SenT070	2011	C	A	C	T	C	G	A	G	A	T	C	A	C	A	C	C	T	A	A	A	C	C	T	G
SenT072	2011	T	A	C	C	C	C	G	A	T	C	C	A	C	C	A	A	T	A	A	G	A	C	T	G
SenT073	2011	T	A	C	C	C	C	G	G	T	C	C	A	C	A	C	C	T	T	A	A	C	T	T	G
SenT074	2011	T	A	C	T	G	G	A	G	A	T	C	G	T	A	A	C	C	T	C	G	C	T	T	G
SenT075	2011	C	A	C	T	G	G	A	A	A	C	T	G	C	C	C	A	T	A	A	G	C	T	T	G
SenT076	2011	T	G	T	T	C	C	A	G	T	T	T	A	T	C	N	C	C	A	C	G	C	C	T	G
SenT077	2011	T	A	C	T	C	C	G	G	A	T	T	G	C	C	A	C	C	A	A	G	A	T	T	G
SenT078	2011	T	A	C	C	C	C	G	G	T	C	C	A	C	C	A	A	T	A	A	G	A	C	T	G
SenT081	2011	T	A	C	T	C	C	G	A	A	T	C	G	C	A	C	A	C	A	C	G	C	T	T	G
SenT083	2011	T	A	C	C	C	C	G	G	T	C	C	A	C	A	C	C	T	A	A	G	C	T	T	G
SenT084	2011	C	A	T	T	C	C	A	G	A	T	T	G	C	C	A	A	C	T	C	G	C	C	T	G
SenT085	2011	T	A	T	C	C	G	A	G	A	T	C	G	C	A	C	C	C	T	A	A	C	T	T	G
SenT087	2011	T	A	C	C	C	C	G	G	T	C	C	A	C	C	A	A	T	A	A	G	A	T	T	G
SenT090	2011	T	A	C	C	C	C	G	G	A	T	X	A	T	A	C	A	T	A	A	A	C	T	T	G
SenT091	2011	T	G	C	T	C	C	A	A	T	T	T	A	T	C	C	A	T	A	C	G	C	T	T	G
SenT092	2011	T	A	T	C	C	G	A	G	A	T	C	G	C	A	C	C	T	T	A	A	A	T	T	G
SenT095	2011	T	A	C	C	C	C	G	G	T	C	C	A	C	C	A	A	T	A	A	G	A	C	T	G
SenT096	2011	T	A	T	T	C	C	A	G	T	C	C	A	C	C	C	A	T	A	A	G	A	C	T	G
SenT097	2011	T	A	T	T	C	G	A	G	T	C	X	A	C	A	C	C	T	T	C	A	C	T	T	G
SenT098	2011	T	A	C	C	C	C	G	G	T	C	C	A	C	C	A	A	T	A	A	G	A	C	T	G
SenT099	2011	T	A	C	T	C	C	A	G	A	T	T	A	C	A	A	C	C	T	A	G	C	C	T	G
SenT101	2011	T	A	C	C	C	C	G	G	T	C	C	A	C	C	A	A	T	A	A	G	A	C	T	G
SenT103	2011	T	A	C	C	C	C	G	G	T	C	C	A	C	C	A	A	T	A	A	G	A	C	T	G
SenT104	2011	T	A	C	C	C	C	G	G	T	C	C	A	C	C	A	A	T	A	A	G	A	C	T	G
SenT105	2011	T	A	C	C	C	C	G	G	T	C	C	A	C	C	A	A	T	A	A	G	A	C	T	G
SenT106	2011	T	A	C	C	C	C	G	G	T	C	C	A	C	C	A	A	T	A	A	G	A	C	T	G
SenT109	2011	T	A	C	T	G	G	G	A	T	C	C	G	C	A	C	C	T	A	A	G	A	C	T	G
SenT110	2011	T	A	C	C	C	C	G	G	T	C	C	A	C	C	A	A	T	A	A	G	A	C	T	G
SenT111	2011	T	A	C	C	C	C	G	G	T	C	C	A	C	C	A	A	T	A	A	G	A	C	T	G
SenT112	2011	T	A	C	T	C	C	G	G	A	C	T	A	C	A	A	C	C	T	C	G	C	T	T	G
SenT113	2011	C	A	T	T	C	C	A	G	T	C	C	G	C	C	A	A	T	A	A	G	A	T	T	G
SenT115	2011	C	A	N	T	G	C	G	A	T	C	T	G	C	A	A	C	C	T	A	A	A	C	T	G
SenT116	2011	C	A	T	T	G	C	G	A	T	C	T	G	C	A	A	C	C	T	A	A	A	C	T	G
SenT117	2011	T	A	C	C	C	C	G	G	T	C	C	A	C	C	A	A	T	A	A	G	A	C	T	G
SenT118	2011	T	A	T	T	C	C	G	G	A	C	X	A	C	A	C	A	C	T	A	G	C	T	T	G
SenT120	2011	T	A	C	C	C	C	G	G	A	C	C	A	C	C	A	A	T	A	C	A	A	T	T	G
SenT121	2011	T	A	T	T	C	G	A	G	T	C	T	A	C	A	C	C	T	T	C	A	C	T	T	G
SenT122	2011	T	A	C	C	C	C	G	G	T	C	C	A	C	C	A	A	T	A	A	G	A	C	T	G
SenT123	2011	T	A	C	C	C	C	G	G	T	C	C	A	C	C	A	A	T	A	A	G	A	C	T	G
SenT124	2011	T	A	T	T	C	C	A	G	T	C	C	A	C	C	C	A	T	A	A	G	A	C	T	G
SenT125	2011	T	A	C	T	C	G	G	G	A	T	C	G	T	A	C	C	T	A	A	G	A	C	T	G
SenT126	2011	C	A	T	T	C	C	A	G	T	C	C	G	C	C	A	A	T	A	A	G	A	T	T	G
SenT127	2011	T	A	C	C	C	C	G	G	T	C	C	A	C	C	A	A	T	A	A	G	A	C	T	G
SenT129	2011	C	A	C	T	C	G	A	G	A	C	T	A	C	C	A	C	T	A	C	A	C	C	T	G
SenT130	2011	C	A	C	T	G	C	G	G	T	C	T	A	C	A	C	C	C	T	C	G	A	T	T	G
SenT131	2011	T	A	T	T	C	C	G	G	A	C	X	A	C	A	C	A	C	T	A	G	C	T	T	G
SenT132	2011	T	A	C	C	C	C	G	G	T	C	C	A	C	C	A	A	T	A	A	G	A	C	T	G
SenT133	2011	C	A	T	T	C	C	A	G	T	C	C	G	C	C	A	A	T	A	A	G	A	T	T	G
SenT134	2011	T	A	C	C	C	C	G	G	T	C	C	A	C	C	A	A	T	A	A	G	A	C	T	G
SenT135	2011	T	A	C	C	C	C	G	G	T	C	C	A	C	C	A	A	T	A	A	G	A	C	T	G
SenT136	2011	T	A	C	C	C	C	G	G	T	C	C	A	C	C	A	A	T	A	A	G	A	C	T	G
SenT137	2011	T	A	T	T	C	C	A	G	T	C	C	A	C	C	C	A	T	A	A	G	A	C	T	G
SenT138	2011	C	A	T	T	C	C	A	G	A	C	C	G	C	C	A	C	T	A	A	G	A	T	T	G
SenT139	2011	T	A	T	C	G	G	A	G	T	C	T	G	T	A	C	A	C	T	A	G	A	T	T	G
SenT140	2011	T	A	T	T	C	G	A	G	T	C	T	A	C	A	C	C	T	T	C	A	C	T	T	G
SenT141	2011	C	A	T	T	C	C	A	G	T	C	C	G	C	C	A	A	T	A	A	G	A	T	T	G
SenT142	2011	T	A	C	T	C	G	A	A	A	C	T	G	C	C	C	A	T	A	A	G	C	T	T	G
SenT143	2011	T	A	T	T	C	C	A	G	A	T	X	G	C	A	A	C	T	T	C	G	A	C	T	G
SenT144	2011	T	A	T	C	C	C	A	G	T	T	T	G	T	A	C	C	T	A	C	G	A	T	T	G
SenT145	2011	T	A	C	C	C	C	G	G	T	C	C	A	C	C	A	A	T	A	A	G	A	C	T	G
SenT146	2011	T	A	C	C	C	C	G	G	T	C	C	A	C	C	A	A	T	A	A	G	A	C	T	G
SenT147	2011	T	A	C	T	C	G	G	A	A	T	C	G	C	A	C	A	C	A	A	A	A	C	T	G
SenT148	2011	T	A	C	C	G	C	A	G	T	C	C	G	T	A	C	C	T	T	A	G	A	C	T	G
SenT149	2011	T	A	C	C	C	G	A	G	A	C	X	G	T	A	A	C	C	A	C	G	A	T	T	G
3D7		C 	G	C	T	C	C	G	G	A	C	T	G	C	A	C	C	C	A	A	G	A	T	T	G
Th001.12	2012	T	A	C	T	G	G	A	G	T	T	T	A	T	A	C	C	T	T	A	G	A	C	X	G
Th002.12	2012	T	A	C	N	C	C	G	G	N	T	C	G	C	N	C	C	N	T	A	N	A	T	T	G
Th003.12	2012	C	A	C	T	G	C	N	N	T	T	N	A	T	C	C	C	C	A	A	G	A	C	T	G
Th004.12	2012	N	A	C	T	C	C	N	N	A	N	N	A	N	C	C	N	N	N	N	N	A	N	T	G
Th005.12	2012	T	A	C	T	C	C	N	G	T	C	C	A	C	A	C	A	T	A	N	A	C	C	T	G
Th007.12	2012	T	A	C	T	G	C	A	N	T	C	N	N	C	A	A	C	C	T	A	G	A	C	T	G
Th008.12	2012	T	A	C	C	C	C	G	G	T	C	C	A	C	C	A	A	T	A	A	G	A	T	T	G
Th009.12	2012	T	A	C	C	C	C	G	G	T	C	C	A	C	C	A	A	T	A	A	G	A	T	T	G
Th010.12	2012	T	A	C	N	C	N	A	G	A	N	T	N	N	X	N	A	T	N	N	G	X	N	T	G
Th013.12	2012	T	A	C	N	N	G	N	G	A	N	T	N	C	N	N	A	C	N	A	G	C	C	T	G
Th015.12	2012	C	A	C	T	C	G	A	G	T	T	N	N	C	A	C	C	T	A	N	G	C	T	T	G
Th016.12	2012	C	A	C	T	C	C	N	G	T	C	C	X	C	C	A	C	C	T	A	G	A	C	T	G
Th017.12	2012	T	A	C	T	C	C	N	G	A	T	N	A	C	A	A	A	T	N	A	G	C	C	T	G
Th018.12	2012	T	A	C	T	C	C	G	G	A	T	C	G	C	A	C	C	C	T	A	G	A	T	T	G
Th019.12	2012	N	A	C	T	C	N	A	G	T	C	C	G	T	C	A	C	N	A	A	G	A	T	T	G
Th020.12	2012	T	A	C	T	C	C	G	G	T	T	C	G	T	C	C	C	T	T	A	G	A	T	T	G
Th021.12	2012	T	A	C	T	C	C	G	G	A	T	T	A	C	A	A	A	T	A	A	G	C	C	T	G
Th022.12	2012	T	A	C	T	C	C	A	G	A	C	T	A	T	C	C	A	T	T	C	G	A	T	T	G
Th023.12	2012	T	A	C	T	C	C	A	G	A	N	N	A	C	A	A	C	C	T	A	G	C	C	T	G
Th024.12	2012	T	A	C	C	C	C	A	N	A	N	T	A	C	A	A	A	T	A	A	G	C	C	T	G
Th026.12	2012	T	A	C	T	C	C	G	G	A	T	T	X	C	C	C	C	C	A	A	G	A	T	T	G
Th025.12	2012	T	A	C	C	C	C	G	G	T	C	C	A	C	C	A	A	T	A	A	G	A	C	T	G
Th028.12	2012	T	A	T	T	C	C	A	G	A	T	X	G	C	A	A	C	T	T	N	G	A	C	T	G
Th029.12	2012	C	A	C	T	G	C	G	A	T	T	T	A	T	C	C	C	C	A	A	G	A	C	T	G
Th031.12	2012	T	A	C	T	C	C	G	G	N	T	C	G	N	N	C	C	C	T	A	G	A	T	T	G
Th032.12	2012	T	A	C	T	C	C	A	G	A	C	T	A	T	C	C	A	T	T	C	G	A	T	T	G
Th035.12	2012	T	A	C	C	C	C	G	G	T	C	C	A	C	C	A	A	T	A	A	G	A	C	T	G
Th038.12	2012	T	A	C	T	C	C	A	G	A	T	T	A	C	A	A	C	C	T	A	G	C	C	T	G
Th039.12	2012	C	A	C	T	C	G	G	G	A	T	T	X	C	C	A	C	T	A	A	G	C	T	T	G
Th040.12	2012	T	A	C	C	C	C	G	G	T	C	X	A	C	A	C	A	T	A	A	G	A	T	T	G
Th042.12	2012	C	A	C	T	C	C	A	G	A	T	C	G	T	C	A	C	T	T	A	G	A	C	T	G
Th043.12	2012	T	A	C	T	C	C	A	G	A	T	T	A	C	A	A	C	C	T	A	G	C	C	T	G
Th044.12	2012	T	A	C	T	C	C	N	G	N	N	N	A	C	N	A	N	N	N	A	N	N	C	T	G
Th045.12	2012	T	A	C	T	C	C	A	G	A	N	N	A	C	A	A	C	C	T	A	G	C	C	T	G
Th046.12	2012	C	A	T	T	C	C	A	G	T	C	C	X	C	C	A	A	T	A	A	G	A	N	T	G
Th047.12	2012	T	A	C	T	C	N	N	G	A	N	C	G	C	N	C	C	C	T	A	G	N	N	T	G
Th048.12	2012	T	A	C	T	C	C	A	G	T	C	C	X	C	A	C	C	N	A	N	G	N	T	T	G
Th049.12	2012	T	A	C	C	C	C	G	N	A	N	T	A	T	A	C	A	T	T	A	G	A	N	T	G
Th050.12	2012	T	A	C	T	N	G	A	G	T	T	T	N	N	N	N	C	N	N	N	G	N	N	T	G
Th052.12	2012	T	A	C	C	C	C	G	G	A	C	C	A	C	C	A	A	T	A	N	A	A	N	T	G
Th053.12	2012	T	A	C	T	C	C	A	N	A	C	N	A	T	C	C	A	T	T	A	G	A	N	T	G
Th054.12	2012	T	A	C	C	C	C	G	G	T	C	C	A	C	C	A	A	T	A	A	G	A	C	T	G
Th055.12	2012	C	A	C	T	G	C	G	A	T	C	T	G	C	A	A	C	C	T	A	A	A	C	T	G
Th058.12	2012	N	A	T	N	N	C	N	G	N	N	N	N	N	C	C	A	C	A	A	G	N	T	T	G
Th059.12	2012	C	A	T	T	C	C	A	G	T	C	C	X	C	C	C	A	T	T	A	G	A	N	T	G
Th061.12	2012	T	A	C	T	C	C	A	G	A	T	T	A	C	A	A	C	C	T	A	G	C	C	T	G
Th062.12	2012	T	A	C	C	C	C	N	G	A	N	T	A	N	N	N	N	N	T	A	G	N	N	T	G
Th063.12	2012	T	A	C	C	C	C	N	G	A	N	T	A	N	N	N	N	N	T	A	G	N	N	T	G
Th064.12	2012	T	G	C	T	C	C	G	G	T	C	T	A	C	A	A	C	C	T	A	A	A	C	T	G
Th065.12	2012	T	A	C	T	C	C	N	G	A	N	C	X	C	A	C	C	C	T	A	G	A	C	T	G
Th066.12	2012	T	A	C	T	C	G	A	A	A	T	N	A	T	C	A	C	T	T	A	G	A	T	T	G
Th068.12	2012	C	A	T	T	C	C	A	G	T	C	C	X	C	C	C	A	T	T	A	G	A	T	T	G
Th069.12	2012	T	A	C	T	C	C	A	G	A	T	C	G	C	A	C	C	C	A	A	G	C	C	T	G
Th070.12	2012	T	A	C	T	G	C	G	G	A	C	T	A	T	A	C	C	C	T	C	G	A	C	T	G
Th071.12	2012	T	A	C	C	C	C	G	G	T	C	C	A	C	C	A	A	T	A	A	G	A	C	T	G
Th072.12	2012	T	A	C	T	G	C	A	N	A	T	T	A	N	A	N	N	C	N	A	N	C	C	T	G
Th073.12	2012	T	A	C	C	C	G	A	G	A	T	C	G	C	A	C	A	C	A	A	G	A	T	T	G
Th074.12	2012	T	A	C	T	C	G	A	G	A	C	X	G	C	C	C	C	C	T	A	G	A	C	T	G
Th075.12	2012	T	A	T	T	G	G	G	G	A	T	C	G	C	A	A	C	C	A	A	G	A	T	T	G
Th076.12	2012	T	A	C	T	C	C	G	G	X	T	C	G	C	A	C	C	C	T	A	G	A	T	T	G
Th077.12	2012	T	A	C	T	C	G	A	A	A	C	T	X	C	C	C	A	T	A	A	G	C	T	T	G
Th079.12	2012	T	A	T	C	C	C	A	G	A	T	X	G	C	C	C	C	C	T	A	G	A	T	T	G
Th080.12	2012	C	A	C	T	C	N	N	G	A	C	T	X	C	C	C	C	T	A	A	G	C	T	T	G
Th081.12	2012	T	A	C	N	C	C	N	G	N	N	C	N	C	N	N	C	N	A	A	G	A	T	T	G
Th082.12	2012	T	A	C	C	C	C	N	G	A	C	N	A	T	C	N	N	N	T	A	G	C	N	T	G
Th083.12	2012	T	A	C	C	N	C	N	G	A	N	N	A	N	C	N	C	N	T	A	G	C	N	N	G
Th084.12	2012	T	A	C	C	C	C	N	G	T	C	C	A	C	C	A	A	T	A	A	G	A	N	T	G
Th086.12	2012	T	A	C	T	G	G	A	G	T	C	C	G	T	A	C	C	T	T	A	G	C	T	T	G
Th087.12	2012	T	A	C	T	C	C	N	G	T	C	N	A	C	A	A	A	C	A	N	G	A	T	T	G
DT056X86.v.12.	2012	T	A	C	T	C	C	N	G	N	C	N	G	T	C	A	C	C	A	A	G	A	C	T	G
Th088.12	2012	T	A	C	C	C	C	A	G	A	T	T	A	C	A	A	C	C	T	A	G	A	C	T	G
Th089.12	2012	C	A	C	T	C	N	A	N	N	N	N	A	T	C	A	C	N	A	A	G	A	T	T	G
Th090.12	2012	T	A	C	T	C	C	A	G	N	T	C	G	C	A	C	C	C	A	A	G	C	C	T	G
Th092.12	2012	T	A	C	T	C	C	G	G	A	T	C	G	C	A	A	C	C	A	A	G	C	T	T	G
Th093.12	2012	C	A	C	T	C	G	A	A	A	T	C	A	T	A	A	C	T	A	C	A	C	T	T	G
Th094.12	2012	T	A	T	T	C	C	A	G	A	C	T	G	T	A	A	A	C	A	C	G	C	C	T	G
Th095.12	2012	T	A	T	T	C	C	A	G	T	C	C	A	C	C	C	A	T	A	A	G	A	C	T	G
Th096.12	2012	T	A	T	T	C	C	A	G	T	C	C	A	C	C	C	A	T	A	A	G	A	C	T	G
Th097.12	2012	N	X	C	N	C	C	N	G	N	N	C	N	N	N	N	C	N	A	A	N	A	T	T	G
Th098.12	2012	T	A	C	T	C	C	A	G	A	T	T	A	C	A	A	C	C	T	A	G	C	C	T	G
Th099.12	2012	T	A	C	C	C	C	G	G	T	C	C	A	C	C	A	A	T	A	A	G	A	T	T	G
Th100.12	2012	N	A	C	T	N	N	N	N	N	C	N	N	C	C	N	N	N	A	A	N	N	N	T	G
Th101.12	2012	N	A	C	T	C	N	A	N	A	T	T	A	C	N	A	N	N	N	A	N	C	N	T	G
Th102.12	2012	T	A	C	T	C	C	A	G	A	T	C	G	C	A	C	C	C	A	A	G	C	C	T	G
Th103.12	2012	T	A	T	T	C	C	A	G	A	T	C	A	C	A	A	A	T	A	C	G	C	C	T	G
Th105.12	2012	T	A	C	T	C	C	A	G	A	T	C	G	C	A	C	C	C	A	A	G	C	C	T	G
Th106.12	2012	T	A	C	C	C	C	G	G	T	C	C	A	C	C	A	C	T	A	A	A	A	T	T	G
Th107.12	2012	T	A	C	C	C	C	N	G	A	N	T	A	C	A	A	C	T	T	A	G	C	C	T	G
Th108.12	2012	T	A	C	T	G	G	A	G	T	T	T	A	T	A	C	C	T	T	A	G	A	C	T	G
Th109.12	2012	T	A	X	C	G	C	A	G	T	C	C	G	T	A	C	C	T	T	A	G	A	C	T	G
Th110.12	2012	T	A	T	T	C	G	A	G	A	C	T	G	C	A	C	C	T	T	A	G	A	C	T	G
Th111.12	2012	T	A	T	T	G	G	A	G	T	T	T	A	T	A	C	C	T	T	A	G	A	T	T	G
Th112.12	2012	C	A	C	T	C	G	A	A	A	T	T	X	C	C	A	C	T	A	A	G	C	T	T	G
Th113.12	2012	T	A	C	T	C	G	A	G	A	C	N	X	C	C	C	A	C	T	A	G	C	T	T	G
Th114.12	2012	T	A	C	C	C	C	G	G	T	C	C	A	C	C	A	A	T	A	A	G	A	C	T	G
Th115.12	2012	T	A	C	C	N	C	N	G	N	N	N	A	C	A	A	C	T	T	A	G	C	N	T	G
Th116.12	2012	C	A	C	T	C	G	G	G	A	T	T	X	C	C	A	C	T	A	A	G	C	T	T	G
Th117.12	2012	T	A	C	T	C	C	A	G	A	C	T	A	C	C	C	C	C	T	A	G	C	C	T	G
Th118.12	2012	C	A	N	T	C	C	A	G	N	N	N	G	N	N	A	A	N	A	A	G	A	T	T	G
Th119.12	2012	N	A	C	T	C	C	N	G	T	T	X	G	C	C	A	A	T	A	N	G	A	T	T	G
DTX56X9.12	2012	T	A	C	T	C	C	N	G	N	C	N	G	N	N	A	C	C	A	A	G	A	C	T	G
Th121.12	2012	C	A	N	N	C	N	A	G	A	C	N	N	N	A	C	C	N	T	A	G	C	N	T	G
Th122.12	2012	C	A	N	N	C	N	A	G	A	C	T	G	T	A	C	C	T	T	A	G	C	C	T	G
Th123.12	2012	T	A	C	T	C	C	A	G	A	T	T	A	C	A	A	C	C	T	A	G	C	C	T	G
Th124.12	2012	N	A	C	T	C	N	A	N	A	T	N	A	N	N	C	N	T	A	N	N	C	T	T	G
Th125.12	2012	N	A	C	T	C	N	A	A	A	T	N	N	N	N	N	N	T	N	N	N	C	T	T	G
Th126.12	2012	T	A	T	T	C	C	A	G	T	C	C	A	C	C	C	A	C	A	A	G	A	C	T	G
Th127.12	2012	T	A	C	C	C	C	G	G	T	C	C	A	C	C	A	A	T	A	A	G	A	N	T	G
Th128.12	2012	T	A	C	C	C	C	N	G	N	C	C	A	C	C	A	A	T	A	A	G	A	N	T	G
Th129.12	2012	T	A	T	N	N	G	A	G	A	C	T	G	N	A	C	N	C	A	N	G	N	T	T	G
Th130.12	2012	T	A	C	T	C	C	N	N	N	C	N	G	C	A	C	A	N	N	N	N	A	T	T	G
Th131.12	2012	C	A	C	T	C	G	N	G	A	N	N	X	C	C	A	C	T	A	A	G	N	T	T	G
Th132.12	2012	T	A	C	C	N	C	G	G	T	C	C	A	C	N	A	C	T	T	A	G	C	C	T	G
Th133.12	2012	N	A	C	T	C	C	A	G	N	N	N	N	N	N	N	N	N	A	A	G	C	T	T	G
Th134.12	2012	N	A	C	T	C	C	A	G	N	N	N	A	C	C	N	N	N	A	A	G	C	T	T	G
Th135.12	2012	T	A	C	T	C	C	N	G	N	T	C	G	N	C	C	C	C	T	A	G	A	T	T	G
Th136.12	2012	T	A	C	T	C	C	N	G	N	T	C	G	N	N	C	C	C	X	A	G	A	T	T	G
Th137.12	2012	x	x	x	x	x	x	x	x	x	x	x	x	x	x	x	x	x	x	x	x	x	x	x	x
Th138.12	2012	T	A	C	N	C	C	G	G	T	N	C	A	C	C	N	N	N	A	A	G	A	C	T	G
Th139.12	2012	T	A	C	T	C	G	A	N	A	T	N	A	T	C	A	C	T	T	A	G	A	T	T	G
Th140.12	2012	T	A	C	T	C	C	A	G	A	T	C	G	C	C	A	A	C	A	C	G	C	C	T	G
Th141.12	2012	T	A	T	N	C	C	A	G	T	C	C	A	C	C	C	A	T	A	A	G	A	C	T	G
Th142.12	2012	T	A	C	C	C	C	G	G	T	C	C	A	C	C	A	A	T	A	A	G	A	C	T	G
Th143.12	2012	T	A	C	T	C	G	A	N	A	C	N	X	C	C	C	A	T	A	A	G	C	T	T	G
Th144.12	2012	N	A	C	T	C	G	A	N	A	T	N	A	C	N	A	N	N	A	A	N	C	N	T	G
Th145.12	2012	T	A	N	T	N	G	A	G	T	N	C	G	T	A	C	C	T	T	A	G	C	T	T	G
Th146.12	2012	C	A	T	T	C	C	A	G	T	C	C	X	C	C	A	A	T	A	A	G	A	T	T	G
Th147.12	2012	T	A	C	T	C	C	G	G	A	C	T	A	T	C	A	C	C	T	A	G	A	T	T	G
Th148.12	2012	T	A	N	C	C	G	A	G	A	T	N	G	C	A	C	C	T	T	A	G	C	T	T	G
Th149.12	2012	C	A	N	T	C	C	A	G	X	N	N	G	N	N	A	N	N	A	A	G	N	T	T	G
Th150.12	2012	T	A	C	C	C	C	G	G	T	C	C	A	C	C	A	A	T	A	A	G	A	C	T	G
Th151.12	2012	T	A	C	T	G	C	N	G	A	N	T	A	T	C	N	A	N	T	A	G	A	N	T	G
Th152.12	2012	T	A	T	T	G	G	G	G	A	T	C	G	C	A	A	C	C	A	A	G	A	T	T	G
Th153.12	2012	C	A	C	T	C	X	A	G	T	T	T	G	C	A	C	C	T	A	A	G	C	T	T	G
Th154.12	2012	T	A	C	N	N	G	A	G	N	T	N	N	N	A	N	C	C	T	A	N	C	N	G	G
Th155.12	2012	C	A	C	T	C	C	N	G	A	T	N	G	T	A	A	C	C	A	A	G	C	T	T	G
Th156.12	2012	C	A	T	T	G	C	N	A	T	C	T	G	C	A	A	C	C	T	A	A	A	C	T	G
Th157.12	2012	T	A	T	T	C	C	A	G	T	C	C	A	C	C	C	A	T	A	A	G	A	C	T	G
Th158.12	2012	C	A	C	C	C	G	A	G	T	C	C	A	C	C	A	A	C	A	A	G	A	C	T	G
Th159.12	2012	T	A	C	T	C	G	A	G	T	C	T	A	C	A	C	A	C	X	A	G	X	T	T	G
Th160.12	2012	T	A	C	T	C	C	A	G	A	T	T	A	C	A	A	C	C	T	A	G	C	C	T	G
Th161.12	2012	C	A	C	T	C	C	A	G	T	C	C	G	T	C	A	C	C	A	A	G	A	T	T	G
Th162.12	2012	T	A	C	C	C	C	G	G	T	C	C	A	C	C	A	A	T	A	A	G	A	C	T	G
Th163.12	2012	C	A	T	T	C	G	A	G	A	C	X	G	C	A	C	C	C	T	C	G	A	C	T	G
Th164.12	2012	T	A	C	T	G	G	A	G	T	C	C	G	T	A	C	C	T	T	A	G	C	T	T	G
Th165.12	2012	T	A	C	C	C	G	A	G	N	C	T	X	C	A	C	A	T	A	C	G	C	T	T	G
Th166.12	2012	C	A	C	T	C	C	A	G	T	C	C	G	T	C	A	C	C	A	A	G	A	T	T	G
Th167.12	2012	N	A	N	T	C	N	A	N	N	N	N	G	C	C	N	A	N	A	A	G	N	T	T	G
Th168.12	2012	C	A	C	T	C	N	A	G	A	N	T	G	T	A	A	C	N	A	A	G	C	T	T	G
Th169.12	2012	T	A	C	T	C	G	A	G	N	C	X	G	C	C	C	C	C	T	A	G	A	N	T	G
Th170.12	2012	T	A	C	C	C	C	G	G	T	C	C	A	C	C	A	A	T	A	A	G	A	C	T	G
Th171.12	2012	N	A	C	T	C	C	A	A	A	T	C	G	T	N	C	A	T	A	N	G	C	T	T	G
Th172.12	2012	N	A	T	N	C	N	A	G	N	N	C	G	C	N	C	N	N	A	A	G	A	T	T	G
Th173.12	2012	N	A	C	T	C	C	N	G	A	T	T	A	C	N	A	C	N	T	A	G	N	N	T	G
Th174.12	2012	T	A	C	T	C	G	A	G	N	N	T	N	N	N	C	C	N	T	N	G	N	N	T	G
Th175.12	2012	T	A	T	T	C	G	A	G	T	C	T	A	C	A	C	C	T	T	C	A	C	T	T	G
Th176.12	2012	T	A	C	C	C	G	A	A	A	N	N	X	C	C	C	N	N	A	A	G	N	T	T	G
Th177.12	2012	x	x	x	x	x	x	x	x	x	x	x	x	x	x	x	x	x	x	x	x	x	x	x	x
Th178.12	2012	T	A	C	T	G	C	G	G	A	C	C	A	C	C	C	C	T	T	A	G	C	C	T	G
Th179.12	2012	T	A	C	N	N	C	N	G	N	N	C	N	C	N	N	C	N	T	A	G	N	T	T	G
Th180.12	2012	C	A	C	C	C	G	A	A	A	C	T	X	C	C	C	C	C	T	A	G	C	C	T	G
Th181.12	2012	T	A	C	T	C	C	A	A	A	T	X	A	T	C	C	A	T	T	C	G	C	T	T	G
Th182.12	2012	T	A	C	C	C	C	G	G	T	C	C	A	C	C	A	A	T	A	A	G	A	C	T	G
Th183.12	2012	T	A	C	N	C	C	G	G	T	N	C	N	N	C	N	C	N	N	A	N	A	T	T	G
Th184.12	2012	C	A	C	T	N	C	G	G	A	T	C	G	N	A	A	C	C	T	A	A	C	N	T	G
Th185.12	2012	T	A	C	C	C	C	A	G	A	T	T	A	C	A	A	C	C	A	A	G	C	C	T	G
Th186.12	2012	T	A	C	T	C	C	N	G	T	T	C	G	T	C	C	C	N	T	A	G	A	T	T	G
Th187.12	2012	T	A	C	C	C	C	N	G	T	C	C	A	C	C	A	A	T	A	A	G	A	N	T	G
Th188.12	2012	T	A	C	C	C	C	N	G	T	C	C	A	C	C	A	A	T	A	A	G	A	N	T	G
Th189.12	2012	T	A	C	T	G	G	A	G	T	T	T	A	T	A	C	C	C	T	A	G	A	C	T	G
Th190.12	2012	C	A	T	T	C	C	A	G	T	C	C	X	C	C	A	A	T	A	A	G	A	T	T	G
Th191.12	2012	T	A	C	C	C	C	A	G	A	T	T	A	C	A	A	C	N	T	A	A	A	C	T	G
Th192.12	2012	T	A	C	T	C	C	G	G	N	T	C	G	N	N	C	C	C	T	A	G	A	T	T	G
Th193.12	2012	T	A	T	C	G	C	A	G	A	T	T	A	C	A	A	A	T	T	A	G	C	T	T	G
Th194.12	2012	N	A	C	T	C	N	N	G	A	N	T	X	C	C	A	C	T	A	A	G	N	T	T	G
Th195.12	2012	T	A	C	C	N	C	N	G	A	T	T	A	C	A	A	C	T	T	A	G	C	C	T	G
Th196.12	2012	T	A	C	C	C	C	G	G	T	C	C	A	C	C	A	A	T	A	A	G	A	C	T	G
Th197.12	2012	T	A	C	C	C	C	A	G	T	C	C	A	C	C	C	C	T	T	A	G	A	T	T	G
Th198.12	2012	T	A	C	T	C	G	G	G	T	C	X	A	T	A	A	A	T	A	A	G	A	C	T	G
Th199.12	2012	T	A	C	C	C	C	A	G	T	N	N	A	N	A	A	N	T	T	A	A	A	C	T	G
Th200.12	2012	T	G	C	T	C	G	A	G	A	T	T	G	T	A	C	A	C	T	C	G	A	C	T	G
Th201.12	2012	T	A	C	C	C	C	A	G	A	T	T	A	C	A	A	C	C	T	A	G	C	C	T	G
Th202.12	2012	C	A	C	T	C	C	A	G	T	C	C	G	T	C	A	C	C	A	A	G	A	T	T	G
Th203.12	2012	C	A	C	T	C	C	A	G	T	C	C	G	T	C	A	C	C	A	A	G	A	T	T	G
Th204.12	2012	C	A	C	T	C	C	A	N	A	T	C	G	C	C	A	C	C	A	C	G	A	T	T	G
Th205.12	2012	T	A	C	T	C	C	A	G	A	X	T	A	C	A	A	C	C	X	A	G	C	C	T	G
Th206.12	2012	T	A	C	T	C	C	A	G	A	C	C	G	C	A	A	C	C	A	A	G	A	T	T	G
Th207.12	2012	T	A	C	T	C	C	G	G	A	T	X	X	C	A	C	A	C	A	C	G	A	C	T	G
Th208.12	2012	T	A	C	T	C	G	A	A	A	T	X	A	T	A	C	A	T	A	C	A	C	T	T	G
Th209.12	2012	T	A	C	T	C	C	A	G	A	T	C	G	C	A	C	C	C	A	A	G	C	C	T	G
Th210.12	2012	T	A	C	N	C	G	G	G	N	T	C	X	T	C	A	N	T	A	A	N	A	N	T	G
Th211.12	2012	C	A	C	C	C	G	A	G	T	C	C	A	C	C	A	A	C	A	A	G	A	C	T	G
Th212.12	2012	T	A	C	T	G	G	A	G	A	C	T	G	C	C	C	C	C	T	A	G	C	C	T	G
Th213.12	2012	T	A	C	T	C	C	A	G	T	T	X	G	C	C	A	A	T	A	N	G	A	T	T	G
Th214.12	2012	T	A	C	C	C	C	G	G	T	C	C	A	C	C	A	A	T	A	A	G	A	C	T	G
Th215.12	2012	T	A	C	T	N	N	A	G	A	C	N	A	C	A	C	N	C	N	A	G	A	C	T	G
Th216.12	2012	x	x	x	x	x	x	x	x	x	x	x	x	x	x	x	x	x	x	x	x	x	x	x	x
Th217.12	2012	C	A	C	T	C	C	A	A	A	T	T	A	T	C	A	C	T	A	A	G	A	T	T	G
Th218.12	2012	C	A	T	T	G	G	G	N	A	T	T	A	T	A	C	C	C	A	C	G	C	N	T	G
Th219.12	2012	C	A	T	T	C	C	A	G	T	C	C	X	C	C	C	A	T	T	A	G	A	T	T	G
Th220.12	2012	T	A	T	T	C	C	A	N	A	C	X	G	T	A	C	C	C	A	A	G	C	T	T	G
Th221.12	2012	T	A	C	C	C	C	G	G	T	C	C	A	C	C	A	C	T	A	A	A	A	T	T	G
Th222.12	2012	C	A	C	T	G	C	G	A	T	C	T	G	C	A	A	C	C	T	A	A	A	C	T	G
Th223.12	2012	C	A	C	T	C	C	A	G	A	T	N	A	C	N	C	N	T	T	A	N	N	C	T	G
Th224.12	2012	T	A	C	C	C	C	G	G	A	T	X	A	T	A	A	A	C	A	A	G	A	T	T	G
Th225.12	2012	T	A	C	T	C	C	G	G	A	C	C	A	C	C	A	A	T	T	N	G	A	T	T	G
Th226.12	2012	C	A	C	T	C	C	A	G	T	C	C	G	T	C	A	C	C	A	A	G	A	T	T	G
Th227.12	2012	N	A	N	T	C	N	N	G	T	N	N	N	N	N	C	N	N	N	A	G	N	N	T	G
Th228.12	2012	T	A	C	C	C	G	N	G	A	T	T	A	T	C	C	A	T	A	A	A	A	C	T	G
Th229.12	2012	T	A	C	T	C	G	A	G	A	N	T	X	C	A	C	N	N	T	A	G	C	T	T	G
Th230.12	2012	T	A	C	C	C	C	G	G	T	C	C	A	C	C	A	A	T	A	A	G	A	C	T	G
Th231.12	2012	T	A	C	T	C	C	N	G	A	T	C	G	C	A	N	N	C	A	A	G	N	N	T	G
T232.12	2012	T	A	C	C	C	G	G	G	A	T	C	A	C	A	C	C	C	A	A	G	C	T	T	G
T233.12	2012	C	A	C	T	C	G	N	G	N	C	T	X	C	C	A	C	T	A	A	G	A	T	T	G
T234.12	2012	T	A	C	T	C	C	A	N	A	C	T	X	C	C	C	C	T	T	A	G	C	T	T	G
T235.12	2012	C	A	C	T	C	C	A	N	A	T	C	G	T	A	C	C	T	T	A	G	C	C	T	G
T236.12	2012	C	A	C	T	C	C	A	G	A	T	C	A	C	C	A	C	C	T	C	A	A	C	T	G
T237.12	2012	N	A	N	N	C	C	N	G	N	N	N	G	N	N	C	C	N	T	A	N	N	T	T	G
T238.12	2012	T	A	C	T	C	C	A	G	T	C	X	A	C	A	C	C	T	A	A	G	A	C	T	G
T239.12	2012	C	A	C	T	C	C	N	G	A	T	T	X	C	C	A	C	T	T	A	G	A	T	T	G
T240.12	2012	T	A	C	T	C	C	A	G	A	T	C	G	C	A	C	C	C	A	A	G	C	C	T	G
T241.12	2012	T	A	C	C	C	C	G	G	N	T	T	A	C	A	A	A	T	T	A	G	A	C	T	G
T242.12	2012	T	A	C	C	C	C	G	G	T	C	C	A	C	C	A	A	T	A	A	G	A	C	T	G
T243.12	2012	N	A	N	N	N	C	N	G	A	C	N	G	C	N	N	N	N	A	N	N	N	N	T	G
T244.12	2012	T	G	C	T	C	C	A	N	A	C	T	X	C	C	A	A	C	A	A	G	C	T	T	G
T245.12	2012	C	A	N	T	C	N	A	G	T	C	C	G	N	C	A	N	N	A	A	G	A	T	T	G
T246.12	2012	T	A	C	C	N	C	G	G	N	T	T	A	C	A	A	A	T	T	A	G	N	N	T	G
T247.12	2012	C	A	T	T	C	C	A	G	T	C	C	?	C	C	A	A	T	A	A	G	A	T	T	G
T248.12	2012	N	A	C	T	C	C	N	G	N	N	N	G	T	N	C	C	C	T	A	N	N	T	T	G
T249.12	2012	C	A	T	T	C	C	A	G	T	C	C	X	C	C	A	A	T	A	A	G	A	T	T	G
T250.12	2012	T	A	C	T	C	C	N	G	A	T	C	G	C	A	N	N	C	A	A	G	N	N	T	G
T251.12	2012	C	A	C	T	C	G	G	G	A	T	T	X	C	C	A	C	T	A	A	G	A	T	T	G
T252.12	2012	T	A	C	T	C	N	N	G	N	T	N	A	N	N	C	C	N	N	N	G	N	N	T	G
T253.12	2012	T	A	C	T	C	G	A	G	T	T	T	A	T	A	A	C	N	A	A	G	C	N	T	G
T254.12	2012	C	A	T	C	C	C	G	G	T	C	C	X	C	C	A	C	T	T	A	G	A	T	T	G
T255.12	2012	C	A	C	T	C	C	A	G	A	T	T	G	T	A	A	C	C	N	A	G	C	T	T	G
T256.12	2012	C	A	T	T	C	G	A	G	T	T	C	G	T	A	C	C	C	A	C	G	C	C	T	G
T257.12	2012	T	A	C	T	C	C	G	G	N	T	N	G	N	C	N	C	C	T	A	G	A	T	T	G
T258.12	2012	T	A	C	C	C	C	G	G	T	C	C	A	C	C	A	A	T	A	A	G	A	C	T	G
T259.12	2012	T	A	C	C	G	C	G	G	A	T	T	A	C	A	A	C	T	A	A	G	C	C	T	G
T260.12	2012	T	A	C	T	C	G	A	A	A	T	T	A	T	C	A	C	T	T	A	G	A	T	T	G
T261.12	2012	T	A	C	T	G	C	A	G	A	T	T	G	T	A	C	A	T	A	N	G	C	N	T	G
T262.12	2012	C	A	T	T	C	C	A	G	T	C	C	X	C	C	C	A	T	T	A	G	A	T	T	G
T263.12	2012	T	A	C	T	C	C	G	G	A	T	C	G	C	C	C	A	C	A	C	G	A	T	T	G
T264.12	2012	T	A	C	C	C	C	G	G	T	C	C	A	C	C	A	C	T	A	A	A	A	T	T	G
T265.12	2012	T	A	C	T	C	C	G	G	A	T	C	G	C	A	C	C	C	T	A	G	A	T	T	G
T266.12	2012	N	A	N	N	C	N	A	G	A	T	N	N	C	N	C	N	N	N	A	N	N	N	T	G
T267.12	2012	T	A	T	T	C	N	A	G	N	N	T	G	C	A	N	N	N	A	A	G	C	N	T	G
T268.12	2012	C	A	C	T	C	C	A	G	T	C	C	G	T	C	A	C	C	A	A	G	A	T	T	G
T269.12	2012	T	A	C	C	C	C	G	A	A	C	T	G	C	A	A	C	T	T	A	G	C	T	T	G
T270.12	2012	T	A	C	T	C	G	A	G	T	T	X	G	C	C	A	C	T	A	C	G	C	T	T	G
T271.12	2012	T	A	C	T	C	C	A	G	A	T	T	A	C	A	A	C	C	T	A	G	C	C	T	G
T272.12	2012	T	A	X	T	G	G	A	G	T	C	C	G	T	A	C	C	T	T	A	G	C	T	T	G
T273.12	2012	T	A	C	T	C	C	G	G	T	T	C	G	T	C	C	C	C	T	A	G	A	T	T	G
T274.12	2012	T	A	C	T	C	C	A	G	A	T	T	A	C	A	A	C	C	T	A	G	C	C	T	G
T275.12	2012	T	A	C	T	C	C	N	G	T	T	T	G	T	C	C	C	T	A	N	G	A	T	T	G
T276.12	2012	C	A	C	T	C	C	G	G	T	C	C	X	C	C	C	C	T	A	A	G	C	T	T	G
T277.12	2012	N	A	T	T	N	C	G	G	N	C	N	N	N	A	N	N	T	A	N	G	A	T	T	G
T278.12	2012	T	A	C	C	C	G	A	N	A	C	T	X	C	C	C	N	N	A	A	G	A	T	T	G
T279.12	2012	T	A	C	T	C	C	A	G	T	T	C	A	C	A	A	C	T	A	A	G	A	T	T	G
T280.12	2012	T	A	T	T	C	C	A	G	T	C	C	G	T	A	C	C	T	A	A	G	C	T	T	G
T281.12	2012	T	A	C	T	C	C	N	G	T	T	T	G	T	C	C	C	T	A	N	G	A	T	T	G
T282.12	2012	T	A	C	T	C	C	G	G	T	T	T	G	T	C	C	C	T	A	C	G	A	T	T	G
T283.12	2012	T	A	T	N	G	G	A	G	N	N	C	N	T	N	C	A	N	T	A	G	C	T	T	G
T284.12	2012	N	A	C	T	C	N	G	G	N	T	N	G	N	C	C	C	N	N	A	G	N	T	T	G
T285.12	2012	T	A	C	C	C	C	G	G	T	C	C	A	C	C	A	A	T	A	A	G	A	C	T	G
T286.12	2012	T	A	C	T	C	C	G	G	T	T	C	G	T	C	C	C	C	T	A	G	A	T	T	G
T287.12	2012	T	A	C	C	C	C	G	G	T	C	C	A	C	C	A	A	T	A	A	G	A	C	T	G
T288.12	2012	T	A	C	T	C	C	G	G	T	T	C	G	T	C	C	C	C	T	A	G	A	T	T	G
T289.12	2012	T	A	C	C	G	C	N	G	T	C	C	A	C	C	A	C	C	A	A	G	A	N	T	G
T290.12	2012	C	A	C	T	C	C	A	G	A	T	T	X	C	C	A	C	T	T	A	G	A	T	T	G
